# Supplementary material for: MyoData: An expression knowledgebase at single cell/nucleus level for the discovery of coding-noncoding RNA functional interactions in skeletal muscle
Source: Comput Struct Biotechnol J. 2021 Jul 26;19:4142–55. doi: 10.1016/j.csbj.2021.07.020 (PMC8342900; doi:10.1016/j.csbj.2021.07.020)
Supplement: Supplementary data 1 [file mmc1.zip]

Archive with 6 entries (5 files):
- Table S1-OK.xlsx
- __MACOSX/
- __MACOSX/._Table S1-OK.xlsx
- Table S2-OK.xlsx
- Table S3-OK.xlsx
- Table S4-OK.xlsx
