# Supplementary material for: MyoData: An expression knowledgebase at single cell/nucleus level for the discovery of coding-noncoding RNA functional interactions in skeletal muscle
Source: Comput Struct Biotechnol J. 2021 Jul 26;19:4142–55. doi: 10.1016/j.csbj.2021.07.020 (PMC8342900; doi:10.1016/j.csbj.2021.07.020)
Supplement: Supplementary data 1 [file mmc1.zip › Table S1-OK.xlsx]

## Sheet: Sheet1
Table S1. List of primers used to clone mouse pre-miRNA gene, 3'UTRs, and to perform qRT-PCRs. Restriction ezyme column describes which enzyme cut underlined sequence. Strand column describe if the gene is transcribed from sense (+) or antisense (-) DNA strand.
pre-miRNA cloning
Name	sequence	restriction ezyme used	genomic strand containing miRNA	Effect on miRNA after pCMV-MiR-vector transfection
miR-143-F	CTCGCTCGAGCGTGCATAAAGAGACGGATG	XhoI	-	upregulation
miR-143-R	AGCGGCGCGCCGCAGTGTTGAGAAGGGTTCC	AscI
miR-382-F	AGCGGCGCGCCAGTGGGCTCCCTTCTCATCT	AscI	+	upregulation
miR-382-R	CTCGCTCGAGCCAGTCACACACCCTGAATG	XhoI
miR-301a-F	AGCGGCGCGCCTTTTTATGATGCCCATGTTAGC	AscI	+	upregulation
miR-301a-R	CTCGCTCGAGAAGACCGAAGAGTTCCCAGA	XhoI
miR-27a-F	AGCGGCGCGCCGTCAAGATAGGCAGGCAAGC	AscI	+	upregulation
miR-27a-R	CTCGCTCGAGTGAGCCTCCAGCAGACAAC	XhoI
miR-142-F	CTCGCTCGAGTACCTGAGTGTCCCCGAGAA	XhoI	-	upregulation
miR-142-R	AGCGGCGCGCCGTGACCCTTACCCATCCATC	AscI
miR-29a-F	AGCGGCGCGCCACCGCACAAAGAAATGAGTG	AscI	-	Inhibition
miR-29a-R	CTCGCTCGAGTATCCCCTGCTCCTCTCACA	XhoI
miR-378a-F	AGCGGCGCGCCAGCAGAAGCAGTGCAGTGAA	AscI	-	inhibition
miR-378a-R	CTCGCTCGAGGGGTTAGCCACCAAAGACAA	XhoI
miR-149-F	AGCGGCGCGCCCAAGGAGGAAGCTGCTGGT	AscI	+	upregulation
miR-149-R	CTCGCTCGAGGCTCCTCTGACATCCTTCTCC	XhoI
miR-214-F	AGCGGCGCGCCGAGGGCCAGTAACAACAGGA	AscI	+	upregulation
miR-214-R	CTCGCTCGAGAGTGTGGTGGAGGCAGTAGG	XhoI
let-7e-F	AGCGGCGCGCCGGCTGGGGCTTAGATTTTG	AscI	+	upregulation
let-7e-R	CTCGCTCGAGTGCCTCAAAAAGCTCAGAAA	XhoI
let-7a-F	AGCGGCGCGCCTGGATTGGGGACATTTAAGC	AscI	-	inhibiton
let-7a-R	CTCGCTCGAGGGGTAAAATCACTACCCCACAA	XhoI
miR-208b-F	CTCGCTCGAGGCATGATTGTGACCTGCTGA	XhoI	-	upreulation
miR-208b-R	AGCGGCGCGCCGAAGAGAGGGATGGGGAGAA	AscI
Pvt1, Sox6, Slc16a3, Ube2q1 luciferase assay
Pvt1 Ctrl F	CTCGGAGCTCGCCCTTGACTCAATGAGAATGTTT	SacI
Pvt1 Ctrl R	CTCGTCTAGAGCAAGAGACAGCTCAACACG	XbaI
Pvt1 F	CTCGGAGCTCGCAGAACCTTGACCCCTTCAG	SacI
Pvt1 R	CTCGTCTAGAGCAGATAGTTATGCAGGCAAGA	XbaI
Sox6 Ctrl F	CTCGGAGCTCGCTACAACTCTGTTGCCAA	SacI
Sox6 Ctrl R	CTCGTCTAGATATAGACACTCCCCCGC	XbaI
Sox6 F	CTCGGAGCTCGGGGAACAGCAGCATTGATA	SacI
Sox6 R	CTCGTCTAGAAAGGCAGGGCAAGTGAGACA	XbaI
Slc16a3 Ctrl F	CTCGGAGCTCGCCTGAGTCTTCCTAACTAG	SacI
Slc16a3 Ctrl R	CTCGTCTAGATGGATAATGCTTCTGCAGA	XbaI
Slc16a3 F	CTCGGAGCTCGCTCTGTCTACCTCTTCA	SacI
Slc16a3 R	CTCGTCTAGACCCTCCCTTGCTATTCC	XbaI
Ube2q1 Ctrl F	CTCGGAGCTCGCCTTTGACCCACCGTTC	SacI
Ube2q1 Ctrl R	CTCGTCTAGAGATCAGGCGAGTGCTTC	XbaI
Ube2q1 F	CTCGGAGCTCGCTGACTGCTGGGTGG	SacI
Ube2q1 R	CTCGTCTAGATTATTCCCCTTGTATCCTC	XbaI
qRT-PCR
Cdh8 F	GCATCCGAATATGAGGCATT
Cdh8 R	TTTTGGGATCGTCTTTGTCC
Atl2 F	GCTTGATGAAGAGGCTTTGG
Atl2 R	TCCCTTTACGGAAAGCTCCT
Rorb F	CCTACAGTGCAAGGTGCAGA
Rorb R	CAGCTGGGGAGTAGGAACAG
Nnmt F	CATGATTGGGGAGCAGAAGT
Nnmt R	TTCCACAGCATCTCGAACAG
Rtcb F	TTCAACACAACCCCTGATGA
Rtcb R	TCCACTTTGGCGATATTGTG
Sox6 F	GATCACTGCCCCTAGCTTTG
Sox6 R	GAGGGTGTTCCATGCTGAGT
Slc16a3 F	GAAGCATTATCCAGATCTACCTCAC
Slc16a3 R	GGCGACGCTTGTTGAAGTAT
Prr33 F	TACCCTGTTCCCAAAGTTGC
Prr33 R	CTGCTTCTTTAGCCGTGTCC
Tpm1 F	CTTACCGTGAAACCCCTTCA
Tpm1 R	TCGGCAGATGTTTCAGTGAC
Atp8a1 F	TCGGTCCTCCACATGACTTT
Atp8a1 R	CAGCCGAATTGGTTGAAACT
Pvalb F	TTCTGAAGGGCTTCTCCTCA
Pvalb R	GCCAGAAGCGTCTTTGTTTC
Mybpc2 F	AGGATGACGGGAACAGTGAG
Mybpc2 R	GTGGCGATTGTGTTCGTAGA
Adamtsl1 F	CTCTCCCAACCCTCACACAT
Adamtsl1 R	GCGTAAATTGGCAGCTCTTC
Gpd2 F	GCTTGTGTCATCCCGATTCT
Gpd2 R	TACAAACGAGACGTGCTTGC
Mical2 F	GCCCAGAACTTGGCTAACAG
Mical2 R	CTGTGGTAAATCCCCGTGTC
Tmem233 F	AACACAGCGACACGAACTTG
Tmem233 R	CCAAAGGCATTGAGACAGGT
Pfkfb3 F	CTTCGATGCTTCCTCCTGAC
Pfkfb3 R	TGACCACCCCTACCTGTCTC
Sorbs2 F	CACTGGGCACTTTTGGAAAT
Sorbs2 R	TCTGTTTTGGGGACAGGAAC
