# Supplementary material for: MyoData: An expression knowledgebase at single cell/nucleus level for the discovery of coding-noncoding RNA functional interactions in skeletal muscle
Source: Comput Struct Biotechnol J. 2021 Jul 26;19:4142–55. doi: 10.1016/j.csbj.2021.07.020 (PMC8342900; doi:10.1016/j.csbj.2021.07.020)
Supplement: Supplementary data 1 [file mmc1.zip › Table S2-OK.xlsx]

## Sheet: Pathway enrichment
Table S2. Pathway enrichment result for the list of genes specifically upregulated in nuclei marked as slow according to Dos Santos M. et al (Nat Commun). The list of used genes and their statistics is represented in the next sheet.
Pathway name	Genes in common	Pathway dimension	pvalue	Adjusted pvalue (BH)
Cardiac muscle contraction	6	21	9.5738e-12	8.1377e-10
Hypertrophic cardiomyopathy	6	26	5.3014e-11	2.2531e-09
Dilated cardiomyopathy	7	77	6.6672e-09	1.889e-07
PPAR signaling pathway	6	82	2.4123e-07	5.126e-06
Adrenergic signaling in cardiomyocytes	7	152	1.3456e-06	2.2875e-05
Thyroid hormone signaling pathway	5	114	2.999e-05	0.00042485
ECM-receptor interaction	4	87	9.373e-05	0.0011381
Phosphonate and phosphinate metabolism	1	6	0.00040175	0.0042686
Regulation of actin cytoskeleton	5	217	0.000987	0.0093216
Fatty acid degradation	2	48	0.0020319	0.013286
Fatty acid metabolism	2	48	0.0020319	0.013286
cGMP-PKG signaling pathway	4	163	0.0016721	0.013286
Salivary secretion	2	48	0.0020319	0.013286
Ferroptosis	1	14	0.0023715	0.014399
Glycosphingolipid biosynthesis - ganglio series	1	15	0.0027271	0.015453

## Sheet: List of used genes used
Symbols used in the query	p_val	avg_logFC	pct.1	pct.2	p_val_adj	cluster
Myh7	1.24943e-266	3.14545	0.979	0.364	2.49886e-263	Myh7 Cells
Atp2a2	1.64206e-234	2.37191	0.974	0.447	3.28412e-231	Myh7 Cells
Tpm3	2.26162e-231	2.55233	0.958	0.408	4.52324e-228	Myh7 Cells
Myl2	4.47349e-197	2.1854	0.909	0.324	8.94697e-194	Myh7 Cells
Igfn1	8.83026e-163	0.330817	0.909	0.397	1.76605e-159	Myh7 Cells
Actn2	3.16726e-161	1.58544	0.979	0.485	6.33452e-158	Myh7 Cells
Esrrg	1.68799e-159	1.49255	0.981	0.558	3.37599e-156	Myh7 Cells
Dkk2	2.05715e-158	0.823849	0.897	0.451	4.1143e-155	Myh7 Cells
Rmst	9.35576e-151	0.352574	0.852	0.346	1.87115e-147	Myh7 Cells
Gm16168	1.48294e-143	0.433679	0.836	0.346	2.96587e-140	Myh7 Cells
Gm20757	5.20491e-140	1.17134	0.852	0.31	1.04098e-136	Myh7 Cells
Mamdc2	8.88106e-138	0.440271	0.834	0.327	1.77621e-134	Myh7 Cells
Inpp4b	8.7819e-135	1.61858	0.885	0.463	1.75638e-131	Myh7 Cells
Tnnc1	5.25877e-119	1.64583	0.799	0.272	1.05175e-115	Myh7 Cells
Ostn	2.75496e-113	0.746416	0.859	0.484	5.50993e-110	Myh7 Cells
Tnnt1	1.96375e-111	1.90428	0.796	0.33	3.92751e-108	Myh7 Cells
Wnt5b	1.75689e-109	1.06239	0.869	0.458	3.51378e-106	Myh7 Cells
Sorbs1	1.68509e-107	0.931493	0.977	0.604	3.37017e-104	Myh7 Cells
Kank1	2.08537e-107	0.283227	0.874	0.427	4.17073e-104	Myh7 Cells
Mgll	4.42565e-106	0.423762	0.897	0.472	8.85131e-103	Myh7 Cells
Ryr3	4.86439e-106	0.419334	0.129	0.303	9.72878e-103	Myh7 Cells
Myoz2	2.70631e-105	1.33068	0.813	0.275	5.41262e-102	Myh7 Cells
Prkg1	3.61751e-104	1.01432	0.944	0.682	7.23502e-101	Myh7 Cells
Gm28653	9.1589e-101	1.70543	0.796	0.346	1.83178e-97	Myh7 Cells
Rspo3	1.67597e-98	0.536998	0.773	0.316	3.35194e-95	Myh7 Cells
Ankrd2	2.05497e-97	1.23328	0.789	0.205	4.10994e-94	Myh7 Cells
Gramd1b	2.45637e-95	0.252637	0.867	0.439	4.91273e-92	Myh7 Cells
Mybpc1	4.38192e-92	0.896062	0.981	0.715	8.76385e-89	Myh7 Cells
Tbc1d4	1.91997e-77	0.805826	0.902	0.56	3.83994e-74	Myh7 Cells
Ano4	3.05074e-77	0.56942	0.77	0.385	6.10149e-74	Myh7 Cells
Csrp3	1.75779e-75	0.280086	0.183	0.257	3.51557e-72	Myh7 Cells
Cd36	6.42521e-72	0.875565	0.909	0.567	1.28504e-68	Myh7 Cells
Nrap	3.1858e-69	0.657359	0.948	0.731	6.3716e-66	Myh7 Cells
Myh7b	1.06614e-68	1.85745	0.721	0.313	2.13228e-65	Myh7 Cells
Nckap5	1.21762e-68	0.69993	0.885	0.532	2.43525e-65	Myh7 Cells
Qk	1.55883e-59	0.719318	0.911	0.722	3.11766e-56	Myh7 Cells
Cdh13	1.77746e-59	0.69715	0.937	0.801	3.55492e-56	Myh7 Cells
Fgf1	2.84559e-54	0.925499	0.782	0.386	5.69117e-51	Myh7 Cells
Twf2	1.81392e-52	1.10742	0.77	0.414	3.62784e-49	Myh7 Cells
Fam13a	1.62213e-51	0.899649	0.878	0.578	3.24427e-48	Myh7 Cells
Ppp1r27	9.35813e-51	0.438276	0.246	0.29	1.87163e-47	Myh7 Cells
Stau2	1.01117e-50	0.867851	0.806	0.445	2.02234e-47	Myh7 Cells
Rcan2	4.72091e-50	0.789597	0.822	0.517	9.44182e-47	Myh7 Cells
Myom3	9.08544e-50	1.44272	0.707	0.382	1.81709e-46	Myh7 Cells
5730419F03Rik	9.10714e-50	0.989664	0.714	0.398	1.82143e-46	Myh7 Cells
Tnni1	1.0119e-49	1.32611	0.677	0.278	2.02379e-46	Myh7 Cells
Mapk4	1.11232e-45	0.361844	0.248	0.268	2.22464e-42	Myh7 Cells
Chpt1	1.13028e-44	0.257128	0.885	0.527	2.26057e-41	Myh7 Cells
Akap6	3.27567e-44	0.741597	0.81	0.592	6.55135e-41	Myh7 Cells
Lmcd1	1.26301e-39	0.913303	0.74	0.427	2.52603e-36	Myh7 Cells
Ablim1	2.9895e-39	1.12203	0.74	0.496	5.97899e-36	Myh7 Cells
Il1rapl2	6.43082e-39	0.314131	0.274	0.369	1.28616e-35	Myh7 Cells
Col4a5	1.28286e-38	0.262011	0.274	0.345	2.56573e-35	Myh7 Cells
Myl3	8.06373e-38	1.28575	0.656	0.304	1.61275e-34	Myh7 Cells
Nceh1	1.06511e-37	0.417522	0.738	0.395	2.13023e-34	Myh7 Cells
Cdh22	2.69895e-37	0.468909	0.262	0.207	5.39789e-34	Myh7 Cells
Astn2	6.35626e-37	1.28836	0.693	0.447	1.27125e-33	Myh7 Cells
5830418P13Rik	1.32406e-34	0.524755	0.281	0.212	2.64813e-31	Myh7 Cells
Xirp2	1.3651e-34	0.492127	0.974	0.718	2.7302e-31	Myh7 Cells
Slc43a2	1.48762e-34	0.497925	0.293	0.388	2.97524e-31	Myh7 Cells
Fras1	2.81495e-34	0.393933	0.295	0.295	5.62989e-31	Myh7 Cells
Alpk2	2.9275e-34	0.299792	0.89	0.551	5.85501e-31	Myh7 Cells
Ripor2	4.88952e-34	0.757662	0.295	0.334	9.77905e-31	Myh7 Cells
Nuak1	8.30215e-33	0.441052	0.309	0.39	1.66043e-29	Myh7 Cells
Ldlrad3	9.75575e-31	1.03102	0.679	0.429	1.95115e-27	Myh7 Cells
1700113H08Rik	5.42863e-30	0.308037	0.759	0.427	1.08573e-26	Myh7 Cells
Fgf12	1.84121e-28	0.678523	0.66	0.321	3.68243e-25	Myh7 Cells
Arid5b	8.68738e-27	0.30537	0.775	0.496	1.73748e-23	Myh7 Cells
Igsf8	1.19294e-26	0.301255	0.314	0.339	2.38587e-23	Myh7 Cells
Mettl21c	1.83724e-26	0.597923	0.321	0.325	3.67448e-23	Myh7 Cells
Flnc	2.12668e-26	0.711755	0.703	0.432	4.25336e-23	Myh7 Cells
Scube2	5.92906e-26	0.805749	0.618	0.327	1.18581e-22	Myh7 Cells
Ncald	1.0865e-24	0.873581	0.693	0.423	2.17301e-21	Myh7 Cells
Ckmt2	1.16919e-23	0.483319	0.766	0.497	2.33838e-20	Myh7 Cells
Raph1	1.44811e-22	0.342355	0.824	0.52	2.89623e-19	Myh7 Cells
Acsl1	1.76217e-22	0.410978	0.843	0.616	3.52434e-19	Myh7 Cells
Mpp7	1.91388e-21	0.510405	0.721	0.442	3.82777e-18	Myh7 Cells
Car3	1.30771e-20	0.7869	0.738	0.658	2.61541e-17	Myh7 Cells
Prox1	2.74849e-20	0.722679	0.34	0.343	5.49698e-17	Myh7 Cells
Dlg2	6.40399e-20	0.264487	0.763	0.446	1.2808e-16	Myh7 Cells
Galnt17	7.28878e-20	0.527804	0.733	0.51	1.45776e-16	Myh7 Cells
Pank1	1.44263e-19	0.355212	0.735	0.468	2.88527e-16	Myh7 Cells
Limch1	2.8826e-19	0.300565	0.831	0.662	5.76519e-16	Myh7 Cells
Myh10	3.31616e-19	1.1188	0.637	0.426	6.63232e-16	Myh7 Cells
Pdlim1	7.02579e-19	0.902067	0.609	0.301	1.40516e-15	Myh7 Cells
Lmod2	1.64331e-18	0.907142	0.625	0.351	3.28663e-15	Myh7 Cells
Fhl1	1.55194e-17	0.501718	0.665	0.373	3.10389e-14	Myh7 Cells
AI838599	7.81474e-17	0.457259	0.34	0.263	1.56295e-13	Myh7 Cells
Itgb6	1.54828e-16	0.343905	0.897	0.697	3.09656e-13	Myh7 Cells
Rp1	1.68524e-16	1.41413	0.59	0.335	3.37047e-13	Myh7 Cells
Esrrb	1.84589e-16	0.844069	0.607	0.347	3.69178e-13	Myh7 Cells
Acox1	8.64286e-16	0.355863	0.759	0.495	1.72857e-12	Myh7 Cells
Atp1b1	1.19226e-15	0.514123	0.665	0.354	2.38453e-12	Myh7 Cells
Coq8a	1.75658e-15	0.575278	0.696	0.524	3.51316e-12	Myh7 Cells
Gm45708	2.85896e-15	0.454431	0.333	0.205	5.71792e-12	Myh7 Cells
Lpl	1.21024e-14	0.831098	0.628	0.456	2.42048e-11	Myh7 Cells
Mhrt	1.32983e-14	1.14282	0.578	0.235	2.65966e-11	Myh7 Cells
Adgrb3	6.60482e-14	0.442908	0.356	0.312	1.32096e-10	Myh7 Cells
St3gal5	1.2064e-13	0.692054	0.614	0.368	2.4128e-10	Myh7 Cells
Pdzrn3	3.19813e-13	0.357267	0.855	0.765	6.39625e-10	Myh7 Cells
Acta1	8.43234e-13	0.691495	0.649	0.46	1.68647e-09	Myh7 Cells
Gm12092	2.53935e-12	0.655055	0.365	0.223	5.0787e-09	Myh7 Cells
Flvcr1	2.94898e-12	0.310236	0.752	0.516	5.89796e-09	Myh7 Cells
Ppara	4.41516e-11	0.418983	0.653	0.372	8.83032e-08	Myh7 Cells
Nkain2	5.25541e-11	0.783057	0.621	0.414	1.05108e-07	Myh7 Cells
Hdac9	2.23903e-10	0.570276	0.703	0.559	4.47805e-07	Myh7 Cells
Prrx1	1.17441e-09	0.275685	0.759	0.566	2.34883e-06	Myh7 Cells
D830032E09Rik	7.25106e-09	0.255399	0.447	0.459	1.45021e-05	Myh7 Cells
Slc7a11	9.52215e-09	0.712366	0.604	0.43	1.90443e-05	Myh7 Cells
Gm4876	4.1706e-08	0.251391	0.417	0.391	8.3412e-05	Myh7 Cells
Tsga10	1.1159e-07	1.01973	0.567	0.413	0.000223181	Myh7 Cells
Pcp4l1	1.21094e-07	0.858599	0.403	0.337	0.000242188	Myh7 Cells
Cyfip2	8.83096e-07	0.317979	0.527	0.249	0.00176619	Myh7 Cells
Pla2g16	1.57143e-06	0.368018	0.66	0.434	0.00314287	Myh7 Cells
P3h2	6.59936e-06	0.435603	0.422	0.338	0.0131987	Myh7 Cells
D630024D03Rik	1.04341e-05	0.720122	0.405	0.267	0.0208682	Myh7 Cells
5033421B08Rik	2.49422e-05	1.02864	0.55	0.378	0.0498845	Myh7 Cells
