# Supplementary material for: MyoData: An expression knowledgebase at single cell/nucleus level for the discovery of coding-noncoding RNA functional interactions in skeletal muscle
Source: Comput Struct Biotechnol J. 2021 Jul 26;19:4142–55. doi: 10.1016/j.csbj.2021.07.020 (PMC8342900; doi:10.1016/j.csbj.2021.07.020)
Supplement: Supplementary data 1 [file mmc1.zip › Table S3-OK.xlsx]

## Sheet: miR-382-predicted_interactions
Table S3. List of mRNAs that can be targeted by the miRNA described in this sheet. It is indicated the Ens gene ID, the type of transcript, the presence in the mitocarta list, the type of miRNA-mRNA interaction and algorithms that predict that interaction.
interactor	type	mitochondrial_flag	interaction_type	databases
ENSMUSG00000015659	mRNA	TRUE	predicted	miRDB,miRmap
ENSMUSG00000025781	mRNA	TRUE	predicted	miRDB,miRmap
ENSMUSG00000055312	mRNA	TRUE	predicted	miRDB,miRmap
ENSMUSG00000038084	mRNA	TRUE	predicted	miRDB,miRmap
ENSMUSG00000020664	mRNA	TRUE	predicted	miRDB,miRmap
ENSMUSG00000024978	mRNA	TRUE	predicted	miRDB,miRmap
ENSMUSG00000029319	mRNA	TRUE	predicted	miRDB,miRmap
ENSMUSG00000038323	mRNA	TRUE	predicted	miRDB,miRmap
ENSMUSG00000042298	mRNA	TRUE	predicted	miRDB,miRmap
ENSMUSG00000024082	mRNA	TRUE	predicted	miRDB,miRmap
ENSMUSG00000021226	mRNA	TRUE	predicted	miRDB,miRmap
ENSMUSG00000041797	mRNA	TRUE	predicted	miRDB,miRmap
ENSMUSG00000000563	mRNA	TRUE	predicted	miRmap
ENSMUSG00000002346	mRNA	TRUE	predicted	miRmap
ENSMUSG00000002379	mRNA	TRUE	predicted	miRmap
ENSMUSG00000002416	mRNA	TRUE	predicted	miRmap
ENSMUSG00000003072	mRNA	TRUE	predicted	miRmap
ENSMUSG00000003809	mRNA	TRUE	predicted	miRmap
ENSMUSG00000005299	mRNA	TRUE	predicted	miRmap
ENSMUSG00000005674	mRNA	TRUE	predicted	miRmap
ENSMUSG00000005683	mRNA	TRUE	predicted	miRmap
ENSMUSG00000006717	mRNA	TRUE	predicted	miRmap
ENSMUSG00000007659	mRNA	TRUE	predicted	miRmap
ENSMUSG00000015112	mRNA	TRUE	predicted	miRmap
ENSMUSG00000017286	mRNA	TRUE	predicted	miRmap
ENSMUSG00000018599	mRNA	TRUE	predicted	miRmap
ENSMUSG00000018995	mRNA	TRUE	predicted	miRmap
ENSMUSG00000019763	mRNA	TRUE	predicted	miRmap
ENSMUSG00000020532	mRNA	TRUE	predicted	miRmap
ENSMUSG00000020638	mRNA	TRUE	predicted	miRmap
ENSMUSG00000020697	mRNA	TRUE	predicted	miRmap
ENSMUSG00000020843	mRNA	TRUE	predicted	miRmap
ENSMUSG00000021033	mRNA	TRUE	predicted	miRmap
ENSMUSG00000021339	mRNA	TRUE	predicted	miRmap
ENSMUSG00000021577	mRNA	TRUE	predicted	miRmap
ENSMUSG00000021704	mRNA	TRUE	predicted	miRmap
ENSMUSG00000021764	mRNA	TRUE	predicted	miRmap
ENSMUSG00000021792	mRNA	TRUE	predicted	miRmap
ENSMUSG00000022186	mRNA	TRUE	predicted	miRmap
ENSMUSG00000022401	mRNA	TRUE	predicted	miRmap
ENSMUSG00000022412	mRNA	TRUE	predicted	miRmap
ENSMUSG00000023452	mRNA	TRUE	predicted	miRmap
ENSMUSG00000024099	mRNA	TRUE	predicted	miRmap
ENSMUSG00000024132	mRNA	TRUE	predicted	miRmap
ENSMUSG00000024588	mRNA	TRUE	predicted	miRmap
ENSMUSG00000024829	mRNA	TRUE	predicted	miRmap
ENSMUSG00000024902	mRNA	TRUE	predicted	miRmap
ENSMUSG00000024959	mRNA	TRUE	predicted	miRmap
ENSMUSG00000025204	mRNA	TRUE	predicted	miRmap
ENSMUSG00000025980	mRNA	TRUE	predicted	miRmap
ENSMUSG00000026500	mRNA	TRUE	predicted	miRmap
ENSMUSG00000026701	mRNA	TRUE	predicted	miRmap
ENSMUSG00000026880	mRNA	TRUE	predicted	miRmap
ENSMUSG00000027099	mRNA	TRUE	predicted	miRmap
ENSMUSG00000027332	mRNA	TRUE	predicted	miRmap
ENSMUSG00000027357	mRNA	TRUE	predicted	miRmap
ENSMUSG00000027367	mRNA	TRUE	predicted	miRmap
ENSMUSG00000027452	mRNA	TRUE	predicted	miRmap
ENSMUSG00000027893	mRNA	TRUE	predicted	miRmap
ENSMUSG00000028085	mRNA	TRUE	predicted	miRmap
ENSMUSG00000029020	mRNA	TRUE	predicted	miRmap
ENSMUSG00000029208	mRNA	TRUE	predicted	miRmap
ENSMUSG00000029500	mRNA	TRUE	predicted	miRmap
ENSMUSG00000029624	mRNA	TRUE	predicted	miRmap
ENSMUSG00000030706	mRNA	TRUE	predicted	miRmap
ENSMUSG00000030869	mRNA	TRUE	predicted	miRmap
ENSMUSG00000030884	mRNA	TRUE	predicted	miRmap
ENSMUSG00000030945	mRNA	TRUE	predicted	miRmap
ENSMUSG00000031231	mRNA	TRUE	predicted	miRmap
ENSMUSG00000031299	mRNA	TRUE	predicted	miRmap
ENSMUSG00000031467	mRNA	TRUE	predicted	miRmap
ENSMUSG00000031485	mRNA	TRUE	predicted	miRmap
ENSMUSG00000031628	mRNA	TRUE	predicted	miRmap
ENSMUSG00000031924	mRNA	TRUE	predicted	miRmap
ENSMUSG00000031967	mRNA	TRUE	predicted	miRmap
ENSMUSG00000031974	mRNA	TRUE	predicted	miRmap
ENSMUSG00000032449	mRNA	TRUE	predicted	miRmap
ENSMUSG00000032942	mRNA	TRUE	predicted	miRmap
ENSMUSG00000033475	mRNA	TRUE	predicted	miRmap
ENSMUSG00000033685	mRNA	TRUE	predicted	miRmap
ENSMUSG00000033751	mRNA	TRUE	predicted	miRmap
ENSMUSG00000034424	mRNA	TRUE	predicted	miRmap
ENSMUSG00000035069	mRNA	TRUE	predicted	miRmap
ENSMUSG00000035936	mRNA	TRUE	predicted	miRmap
ENSMUSG00000036875	mRNA	TRUE	predicted	miRmap
ENSMUSG00000037826	mRNA	TRUE	predicted	miRmap
ENSMUSG00000038121	mRNA	TRUE	predicted	miRmap
ENSMUSG00000038412	mRNA	TRUE	predicted	miRmap
ENSMUSG00000039670	mRNA	TRUE	predicted	miRmap
ENSMUSG00000039768	mRNA	TRUE	predicted	miRmap
ENSMUSG00000039826	mRNA	TRUE	predicted	miRmap
ENSMUSG00000040213	mRNA	TRUE	predicted	miRmap
ENSMUSG00000041912	mRNA	TRUE	predicted	miRmap
ENSMUSG00000041975	mRNA	TRUE	predicted	miRmap
ENSMUSG00000042642	mRNA	TRUE	predicted	miRmap
ENSMUSG00000044252	mRNA	TRUE	predicted	miRmap
ENSMUSG00000046329	mRNA	TRUE	predicted	miRmap
ENSMUSG00000046516	mRNA	TRUE	predicted	miRmap
ENSMUSG00000046573	mRNA	TRUE	predicted	miRmap
ENSMUSG00000047221	mRNA	TRUE	predicted	miRmap
ENSMUSG00000051346	mRNA	TRUE	predicted	miRmap
ENSMUSG00000053768	mRNA	TRUE	predicted	miRmap
ENSMUSG00000054099	mRNA	TRUE	predicted	miRmap
ENSMUSG00000057497	mRNA	TRUE	predicted	miRmap
ENSMUSG00000060002	mRNA	TRUE	predicted	miRmap
ENSMUSG00000062373	mRNA	TRUE	predicted	miRmap
ENSMUSG00000069844	mRNA	TRUE	predicted	miRmap
ENSMUSG00000089682	mRNA	TRUE	predicted	miRmap

## Sheet: miR-301a-predicted_interactions
Table S3. List of mRNAs that can be targeted by the miRNA described in this sheet. It is indicated the Ens gene ID, the type of transcript, the presence in the mitocarta list, gene expression correlation with the miRNA described in the sheet, the type of miRNA-mRNA interaction and algorithms that predict that interaction.
interactor	type	mitochondrial_flag	interaction_type	databases
ENSMUSG00000018428	mRNA	TRUE	predicted	miRDB,miRmap
ENSMUSG00000054942	mRNA	TRUE	predicted	miRDB,miRmap
ENSMUSG00000035472	mRNA	TRUE	predicted	miRDB,miRmap
ENSMUSG00000026858	mRNA	TRUE	predicted	miRDB,miRmap
ENSMUSG00000021033	mRNA	TRUE	predicted	miRDB,miRmap
ENSMUSG00000059447	mRNA	TRUE	predicted	miRDB,miRmap
ENSMUSG00000018796	mRNA	TRUE	predicted	miRDB,miRmap
ENSMUSG00000030246	mRNA	TRUE	predicted	miRDB,miRmap
ENSMUSG00000031333	mRNA	TRUE	predicted	miRDB,miRmap
ENSMUSG00000078566	mRNA	TRUE	predicted	miRDB,miRmap
ENSMUSG00000028959	mRNA	TRUE	predicted	miRDB,miRmap
ENSMUSG00000062373	mRNA	TRUE	predicted	miRDB,miRmap
ENSMUSG00000024533	mRNA	TRUE	predicted	miRDB,miRmap
ENSMUSG00000025745	mRNA	TRUE	predicted	miRDB,miRmap
ENSMUSG00000000959	mRNA	TRUE	predicted	miRmap
ENSMUSG00000001829	mRNA	TRUE	predicted	miRmap
ENSMUSG00000002346	mRNA	TRUE	predicted	miRmap
ENSMUSG00000002379	mRNA	TRUE	predicted	miRmap
ENSMUSG00000003809	mRNA	TRUE	predicted	miRmap
ENSMUSG00000004233	mRNA	TRUE	predicted	miRmap
ENSMUSG00000004789	mRNA	TRUE	predicted	miRmap
ENSMUSG00000005354	mRNA	TRUE	predicted	miRmap
ENSMUSG00000005674	mRNA	TRUE	predicted	miRmap
ENSMUSG00000006494	mRNA	TRUE	predicted	miRmap
ENSMUSG00000006818	mRNA	TRUE	predicted	miRmap
ENSMUSG00000008540	mRNA	TRUE	predicted	miRmap
ENSMUSG00000009112	mRNA	TRUE	predicted	miRmap
ENSMUSG00000009614	mRNA	TRUE	predicted	miRmap
ENSMUSG00000010914	mRNA	TRUE	predicted	miRmap
ENSMUSG00000013701	mRNA	TRUE	predicted	miRmap
ENSMUSG00000013736	mRNA	TRUE	predicted	miRmap
ENSMUSG00000014551	mRNA	TRUE	predicted	miRmap
ENSMUSG00000015659	mRNA	TRUE	predicted	miRmap
ENSMUSG00000016510	mRNA	TRUE	predicted	miRmap
ENSMUSG00000017286	mRNA	TRUE	predicted	miRmap
ENSMUSG00000019143	mRNA	TRUE	predicted	miRmap
ENSMUSG00000019577	mRNA	TRUE	predicted	miRmap
ENSMUSG00000019763	mRNA	TRUE	predicted	miRmap
ENSMUSG00000019864	mRNA	TRUE	predicted	miRmap
ENSMUSG00000020022	mRNA	TRUE	predicted	miRmap
ENSMUSG00000020220	mRNA	TRUE	predicted	miRmap
ENSMUSG00000020268	mRNA	TRUE	predicted	miRmap
ENSMUSG00000020532	mRNA	TRUE	predicted	miRmap
ENSMUSG00000020638	mRNA	TRUE	predicted	miRmap
ENSMUSG00000020697	mRNA	TRUE	predicted	miRmap
ENSMUSG00000020917	mRNA	TRUE	predicted	miRmap
ENSMUSG00000021036	mRNA	TRUE	predicted	miRmap
ENSMUSG00000021040	mRNA	TRUE	predicted	miRmap
ENSMUSG00000021102	mRNA	TRUE	predicted	miRmap
ENSMUSG00000021460	mRNA	TRUE	predicted	miRmap
ENSMUSG00000021578	mRNA	TRUE	predicted	miRmap
ENSMUSG00000021710	mRNA	TRUE	predicted	miRmap
ENSMUSG00000021764	mRNA	TRUE	predicted	miRmap
ENSMUSG00000022223	mRNA	TRUE	predicted	miRmap
ENSMUSG00000022244	mRNA	TRUE	predicted	miRmap
ENSMUSG00000022401	mRNA	TRUE	predicted	miRmap
ENSMUSG00000022412	mRNA	TRUE	predicted	miRmap
ENSMUSG00000022450	mRNA	TRUE	predicted	miRmap
ENSMUSG00000022679	mRNA	TRUE	predicted	miRmap
ENSMUSG00000022742	mRNA	TRUE	predicted	miRmap
ENSMUSG00000022752	mRNA	TRUE	predicted	miRmap
ENSMUSG00000022789	mRNA	TRUE	predicted	miRmap
ENSMUSG00000023087	mRNA	TRUE	predicted	miRmap
ENSMUSG00000023967	mRNA	TRUE	predicted	miRmap
ENSMUSG00000024127	mRNA	TRUE	predicted	miRmap
ENSMUSG00000024177	mRNA	TRUE	predicted	miRmap
ENSMUSG00000024527	mRNA	TRUE	predicted	miRmap
ENSMUSG00000024902	mRNA	TRUE	predicted	miRmap
ENSMUSG00000025270	mRNA	TRUE	predicted	miRmap
ENSMUSG00000025486	mRNA	TRUE	predicted	miRmap
ENSMUSG00000025937	mRNA	TRUE	predicted	miRmap
ENSMUSG00000026029	mRNA	TRUE	predicted	miRmap
ENSMUSG00000026087	mRNA	TRUE	predicted	miRmap
ENSMUSG00000026112	mRNA	TRUE	predicted	miRmap
ENSMUSG00000026260	mRNA	TRUE	predicted	miRmap
ENSMUSG00000026492	mRNA	TRUE	predicted	miRmap
ENSMUSG00000026688	mRNA	TRUE	predicted	miRmap
ENSMUSG00000026798	mRNA	TRUE	predicted	miRmap
ENSMUSG00000026880	mRNA	TRUE	predicted	miRmap
ENSMUSG00000027010	mRNA	TRUE	predicted	miRmap
ENSMUSG00000027203	mRNA	TRUE	predicted	miRmap
ENSMUSG00000027452	mRNA	TRUE	predicted	miRmap
ENSMUSG00000027774	mRNA	TRUE	predicted	miRmap
ENSMUSG00000027875	mRNA	TRUE	predicted	miRmap
ENSMUSG00000028013	mRNA	TRUE	predicted	miRmap
ENSMUSG00000028107	mRNA	TRUE	predicted	miRmap
ENSMUSG00000028223	mRNA	TRUE	predicted	miRmap
ENSMUSG00000028261	mRNA	TRUE	predicted	miRmap
ENSMUSG00000028527	mRNA	TRUE	predicted	miRmap
ENSMUSG00000028601	mRNA	TRUE	predicted	miRmap
ENSMUSG00000028737	mRNA	TRUE	predicted	miRmap
ENSMUSG00000028973	mRNA	TRUE	predicted	miRmap
ENSMUSG00000029198	mRNA	TRUE	predicted	miRmap
ENSMUSG00000029199	mRNA	TRUE	predicted	miRmap
ENSMUSG00000029221	mRNA	TRUE	predicted	miRmap
ENSMUSG00000029536	mRNA	TRUE	predicted	miRmap
ENSMUSG00000029624	mRNA	TRUE	predicted	miRmap
ENSMUSG00000029916	mRNA	TRUE	predicted	miRmap
ENSMUSG00000030409	mRNA	TRUE	predicted	miRmap
ENSMUSG00000030706	mRNA	TRUE	predicted	miRmap
ENSMUSG00000030972	mRNA	TRUE	predicted	miRmap
ENSMUSG00000031373	mRNA	TRUE	predicted	miRmap
ENSMUSG00000031467	mRNA	TRUE	predicted	miRmap
ENSMUSG00000031482	mRNA	TRUE	predicted	miRmap
ENSMUSG00000031485	mRNA	TRUE	predicted	miRmap
ENSMUSG00000031782	mRNA	TRUE	predicted	miRmap
ENSMUSG00000031924	mRNA	TRUE	predicted	miRmap
ENSMUSG00000032047	mRNA	TRUE	predicted	miRmap
ENSMUSG00000032279	mRNA	TRUE	predicted	miRmap
ENSMUSG00000032449	mRNA	TRUE	predicted	miRmap
ENSMUSG00000032563	mRNA	TRUE	predicted	miRmap
ENSMUSG00000032786	mRNA	TRUE	predicted	miRmap
ENSMUSG00000032942	mRNA	TRUE	predicted	miRmap
ENSMUSG00000033126	mRNA	TRUE	predicted	miRmap
ENSMUSG00000033491	mRNA	TRUE	predicted	miRmap
ENSMUSG00000033685	mRNA	TRUE	predicted	miRmap
ENSMUSG00000034203	mRNA	TRUE	predicted	miRmap
ENSMUSG00000034206	mRNA	TRUE	predicted	miRmap
ENSMUSG00000034853	mRNA	TRUE	predicted	miRmap
ENSMUSG00000035142	mRNA	TRUE	predicted	miRmap
ENSMUSG00000035772	mRNA	TRUE	predicted	miRmap
ENSMUSG00000035936	mRNA	TRUE	predicted	miRmap
ENSMUSG00000036975	mRNA	TRUE	predicted	miRmap
ENSMUSG00000037514	mRNA	TRUE	predicted	miRmap
ENSMUSG00000037531	mRNA	TRUE	predicted	miRmap
ENSMUSG00000037740	mRNA	TRUE	predicted	miRmap
ENSMUSG00000037787	mRNA	TRUE	predicted	miRmap
ENSMUSG00000038084	mRNA	TRUE	predicted	miRmap
ENSMUSG00000038302	mRNA	TRUE	predicted	miRmap
ENSMUSG00000038323	mRNA	TRUE	predicted	miRmap
ENSMUSG00000038412	mRNA	TRUE	predicted	miRmap
ENSMUSG00000038582	mRNA	TRUE	predicted	miRmap
ENSMUSG00000038838	mRNA	TRUE	predicted	miRmap
ENSMUSG00000039063	mRNA	TRUE	predicted	miRmap
ENSMUSG00000039065	mRNA	TRUE	predicted	miRmap
ENSMUSG00000039768	mRNA	TRUE	predicted	miRmap
ENSMUSG00000039914	mRNA	TRUE	predicted	miRmap
ENSMUSG00000040018	mRNA	TRUE	predicted	miRmap
ENSMUSG00000040740	mRNA	TRUE	predicted	miRmap
ENSMUSG00000041241	mRNA	TRUE	predicted	miRmap
ENSMUSG00000041736	mRNA	TRUE	predicted	miRmap
ENSMUSG00000041797	mRNA	TRUE	predicted	miRmap
ENSMUSG00000042010	mRNA	TRUE	predicted	miRmap
ENSMUSG00000042298	mRNA	TRUE	predicted	miRmap
ENSMUSG00000043702	mRNA	TRUE	predicted	miRmap
ENSMUSG00000044018	mRNA	TRUE	predicted	miRmap
ENSMUSG00000044252	mRNA	TRUE	predicted	miRmap
ENSMUSG00000045160	mRNA	TRUE	predicted	miRmap
ENSMUSG00000045438	mRNA	TRUE	predicted	miRmap
ENSMUSG00000046516	mRNA	TRUE	predicted	miRmap
ENSMUSG00000046573	mRNA	TRUE	predicted	miRmap
ENSMUSG00000046598	mRNA	TRUE	predicted	miRmap
ENSMUSG00000046909	mRNA	TRUE	predicted	miRmap
ENSMUSG00000048351	mRNA	TRUE	predicted	miRmap
ENSMUSG00000048429	mRNA	TRUE	predicted	miRmap
ENSMUSG00000049090	mRNA	TRUE	predicted	miRmap
ENSMUSG00000050608	mRNA	TRUE	predicted	miRmap
ENSMUSG00000050705	mRNA	TRUE	predicted	miRmap
ENSMUSG00000055312	mRNA	TRUE	predicted	miRmap
ENSMUSG00000058258	mRNA	TRUE	predicted	miRmap
ENSMUSG00000060002	mRNA	TRUE	predicted	miRmap
ENSMUSG00000060679	mRNA	TRUE	predicted	miRmap
ENSMUSG00000061461	mRNA	TRUE	predicted	miRmap
ENSMUSG00000061518	mRNA	TRUE	predicted	miRmap
ENSMUSG00000062691	mRNA	TRUE	predicted	miRmap
ENSMUSG00000063856	mRNA	TRUE	predicted	miRmap
ENSMUSG00000064254	mRNA	TRUE	predicted	miRmap
ENSMUSG00000068921	mRNA	TRUE	predicted	miRmap
ENSMUSG00000075467	mRNA	TRUE	predicted	miRmap
ENSMUSG00000089682	mRNA	TRUE	predicted	miRmap
ENSMUSG00000089847	mRNA	TRUE	predicted	miRmap
ENSMUSG00000093904	mRNA	TRUE	predicted	miRmap

## Sheet: miR-208b-predicted_interactions
Table S3. List of mRNAs that can be targeted by the miRNA described in this sheet. It is indicated the Ens gene ID, the type of transcript, the presence in the mitocarta list, gene expression correlation with the miRNA described in the sheet, the type of miRNA-mRNA interaction and algorithms that predict that interaction.
interactor	type	mitochondrial_flag	interaction_type	databases
ENSMUSG00000001100	mRNA	TRUE	predicted	miRmap
ENSMUSG00000001983	mRNA	TRUE	predicted	miRmap
ENSMUSG00000002332	mRNA	TRUE	predicted	miRmap
ENSMUSG00000004446	mRNA	TRUE	predicted	miRmap
ENSMUSG00000009112	mRNA	TRUE	predicted	miRmap
ENSMUSG00000009647	mRNA	TRUE	predicted	miRmap
ENSMUSG00000013997	mRNA	TRUE	predicted	miRmap
ENSMUSG00000014551	mRNA	TRUE	predicted	miRmap
ENSMUSG00000015970	mRNA	TRUE	predicted	miRmap
ENSMUSG00000017686	mRNA	TRUE	predicted	miRmap
ENSMUSG00000018740	mRNA	TRUE	predicted	miRmap
ENSMUSG00000020250	mRNA	TRUE	predicted	miRmap
ENSMUSG00000020621	mRNA	TRUE	predicted	miRmap
ENSMUSG00000020988	mRNA	TRUE	predicted	miRmap
ENSMUSG00000021036	mRNA	TRUE	predicted	miRmap
ENSMUSG00000021238	mRNA	TRUE	predicted	miRmap
ENSMUSG00000021460	mRNA	TRUE	predicted	miRmap
ENSMUSG00000021578	mRNA	TRUE	predicted	miRmap
ENSMUSG00000021666	mRNA	TRUE	predicted	miRmap
ENSMUSG00000021786	mRNA	TRUE	predicted	miRmap
ENSMUSG00000021794	mRNA	TRUE	predicted	miRmap
ENSMUSG00000021967	mRNA	TRUE	predicted	miRmap
ENSMUSG00000022051	mRNA	TRUE	predicted	miRmap
ENSMUSG00000022223	mRNA	TRUE	predicted	miRmap
ENSMUSG00000022742	mRNA	TRUE	predicted	miRmap
ENSMUSG00000022765	mRNA	TRUE	predicted	miRmap
ENSMUSG00000023912	mRNA	TRUE	predicted	miRmap
ENSMUSG00000025007	mRNA	TRUE	predicted	miRmap
ENSMUSG00000025040	mRNA	TRUE	predicted	miRmap
ENSMUSG00000025825	mRNA	TRUE	predicted	miRmap
ENSMUSG00000025911	mRNA	TRUE	predicted	miRmap
ENSMUSG00000025937	mRNA	TRUE	predicted	miRmap
ENSMUSG00000026112	mRNA	TRUE	predicted	miRmap
ENSMUSG00000026163	mRNA	TRUE	predicted	miRmap
ENSMUSG00000026260	mRNA	TRUE	predicted	miRmap
ENSMUSG00000026853	mRNA	TRUE	predicted	miRmap
ENSMUSG00000027010	mRNA	TRUE	predicted	miRmap
ENSMUSG00000027199	mRNA	TRUE	predicted	miRmap
ENSMUSG00000027282	mRNA	TRUE	predicted	miRmap
ENSMUSG00000027424	mRNA	TRUE	predicted	miRmap
ENSMUSG00000027495	mRNA	TRUE	predicted	miRmap
ENSMUSG00000028229	mRNA	TRUE	predicted	miRmap
ENSMUSG00000028261	mRNA	TRUE	predicted	miRmap
ENSMUSG00000028455	mRNA	TRUE	predicted	miRmap
ENSMUSG00000028527	mRNA	TRUE	predicted	miRmap
ENSMUSG00000028792	mRNA	TRUE	predicted	miRmap
ENSMUSG00000028959	mRNA	TRUE	predicted	miRmap
ENSMUSG00000029376	mRNA	TRUE	predicted	miRmap
ENSMUSG00000029575	mRNA	TRUE	predicted	miRmap
ENSMUSG00000029592	mRNA	TRUE	predicted	miRmap
ENSMUSG00000030621	mRNA	TRUE	predicted	miRmap
ENSMUSG00000030802	mRNA	TRUE	predicted	miRmap
ENSMUSG00000030879	mRNA	TRUE	predicted	miRmap
ENSMUSG00000030922	mRNA	TRUE	predicted	miRmap
ENSMUSG00000030935	mRNA	TRUE	predicted	miRmap
ENSMUSG00000031198	mRNA	TRUE	predicted	miRmap
ENSMUSG00000031333	mRNA	TRUE	predicted	miRmap
ENSMUSG00000031700	mRNA	TRUE	predicted	miRmap
ENSMUSG00000032051	mRNA	TRUE	predicted	miRmap
ENSMUSG00000032456	mRNA	TRUE	predicted	miRmap
ENSMUSG00000033624	mRNA	TRUE	predicted	miRmap
ENSMUSG00000033720	mRNA	TRUE	predicted	miRmap
ENSMUSG00000034248	mRNA	TRUE	predicted	miRmap
ENSMUSG00000034789	mRNA	TRUE	predicted	miRmap
ENSMUSG00000034875	mRNA	TRUE	predicted	miRmap
ENSMUSG00000035142	mRNA	TRUE	predicted	miRmap
ENSMUSG00000037161	mRNA	TRUE	predicted	miRmap
ENSMUSG00000037216	mRNA	TRUE	predicted	miRmap
ENSMUSG00000037353	mRNA	TRUE	predicted	miRmap
ENSMUSG00000037710	mRNA	TRUE	predicted	miRmap
ENSMUSG00000038582	mRNA	TRUE	predicted	miRmap
ENSMUSG00000039163	mRNA	TRUE	predicted	miRmap
ENSMUSG00000039478	mRNA	TRUE	predicted	miRmap
ENSMUSG00000040370	mRNA	TRUE	predicted	miRmap
ENSMUSG00000041733	mRNA	TRUE	predicted	miRmap
ENSMUSG00000041736	mRNA	TRUE	predicted	miRmap
ENSMUSG00000042569	mRNA	TRUE	predicted	miRmap
ENSMUSG00000043162	mRNA	TRUE	predicted	miRmap
ENSMUSG00000043702	mRNA	TRUE	predicted	miRmap
ENSMUSG00000044763	mRNA	TRUE	predicted	miRmap
ENSMUSG00000047804	mRNA	TRUE	predicted	miRmap
ENSMUSG00000048351	mRNA	TRUE	predicted	miRmap
ENSMUSG00000048429	mRNA	TRUE	predicted	miRmap
ENSMUSG00000049090	mRNA	TRUE	predicted	miRmap
ENSMUSG00000049225	mRNA	TRUE	predicted	miRmap
ENSMUSG00000049858	mRNA	TRUE	predicted	miRmap
ENSMUSG00000050312	mRNA	TRUE	predicted	miRmap
ENSMUSG00000050608	mRNA	TRUE	predicted	miRmap
ENSMUSG00000051236	mRNA	TRUE	predicted	miRmap
ENSMUSG00000053604	mRNA	TRUE	predicted	miRmap
ENSMUSG00000058267	mRNA	TRUE	predicted	miRmap
ENSMUSG00000061455	mRNA	TRUE	predicted	miRmap
ENSMUSG00000061461	mRNA	TRUE	predicted	miRmap
ENSMUSG00000062981	mRNA	TRUE	predicted	miRmap
ENSMUSG00000072640	mRNA	TRUE	predicted	miRmap
ENSMUSG00000073481	mRNA	TRUE	predicted	miRmap
ENSMUSG00000090935	mRNA	TRUE	predicted	miRmap

## Sheet: miR-149-predicted_interactions
Table S3. List of mRNAs that can be targeted by the miRNA described in this sheet. It is indicated the Ens gene ID, the type of transcript, the presence in the mitocarta list, gene expression correlation with the miRNA described in the sheet, the type of miRNA-mRNA interaction and algorithms that predict that interaction.
interactor	type	mitochondrial_flag	interaction_type	databases
ENSMUSG00000018599	mRNA	TRUE	predicted	miRDB,miRmap
ENSMUSG00000040740	mRNA	TRUE	predicted	miRDB,miRmap
ENSMUSG00000075229	mRNA	TRUE	predicted	miRDB,miRmap
ENSMUSG00000035772	mRNA	TRUE	predicted	miRDB,miRmap
ENSMUSG00000021792	mRNA	TRUE	predicted	miRDB,miRmap
ENSMUSG00000089682	mRNA	TRUE	predicted	miRDB,miRmap
ENSMUSG00000027381	mRNA	TRUE	predicted	miRDB,miRmap
ENSMUSG00000024359	mRNA	TRUE	predicted	miRDB,miRmap
ENSMUSG00000022889	mRNA	TRUE	predicted	miRDB,miRmap
ENSMUSG00000045316	mRNA	TRUE	predicted	miRDB,miRmap
ENSMUSG00000024442	mRNA	TRUE	predicted	miRDB,miRmap
ENSMUSG00000031924	mRNA	TRUE	predicted	miRDB,miRmap
ENSMUSG00000030861	mRNA	TRUE	predicted	miRDB,miRmap
ENSMUSG00000021973	mRNA	TRUE	predicted	miRDB,miRmap
ENSMUSG00000021710	mRNA	TRUE	predicted	miRDB,miRmap
ENSMUSG00000029624	mRNA	TRUE	predicted	miRDB,miRmap
ENSMUSG00000040018	mRNA	TRUE	predicted	miRDB,miRmap
ENSMUSG00000035936	mRNA	TRUE	predicted	miRDB,miRmap
ENSMUSG00000000171	mRNA	TRUE	predicted	miRmap
ENSMUSG00000000326	mRNA	TRUE	predicted	miRmap
ENSMUSG00000000340	mRNA	TRUE	predicted	miRmap
ENSMUSG00000000563	mRNA	TRUE	predicted	miRmap
ENSMUSG00000000876	mRNA	TRUE	predicted	miRmap
ENSMUSG00000001829	mRNA	TRUE	predicted	miRmap
ENSMUSG00000002346	mRNA	TRUE	predicted	miRmap
ENSMUSG00000002379	mRNA	TRUE	predicted	miRmap
ENSMUSG00000002416	mRNA	TRUE	predicted	miRmap
ENSMUSG00000003072	mRNA	TRUE	predicted	miRmap
ENSMUSG00000003762	mRNA	TRUE	predicted	miRmap
ENSMUSG00000004264	mRNA	TRUE	predicted	miRmap
ENSMUSG00000004748	mRNA	TRUE	predicted	miRmap
ENSMUSG00000005354	mRNA	TRUE	predicted	miRmap
ENSMUSG00000005469	mRNA	TRUE	predicted	miRmap
ENSMUSG00000005667	mRNA	TRUE	predicted	miRmap
ENSMUSG00000005674	mRNA	TRUE	predicted	miRmap
ENSMUSG00000006057	mRNA	TRUE	predicted	miRmap
ENSMUSG00000006378	mRNA	TRUE	predicted	miRmap
ENSMUSG00000006494	mRNA	TRUE	predicted	miRmap
ENSMUSG00000010025	mRNA	TRUE	predicted	miRmap
ENSMUSG00000010914	mRNA	TRUE	predicted	miRmap
ENSMUSG00000013662	mRNA	TRUE	predicted	miRmap
ENSMUSG00000013736	mRNA	TRUE	predicted	miRmap
ENSMUSG00000016495	mRNA	TRUE	predicted	miRmap
ENSMUSG00000016510	mRNA	TRUE	predicted	miRmap
ENSMUSG00000017188	mRNA	TRUE	predicted	miRmap
ENSMUSG00000017286	mRNA	TRUE	predicted	miRmap
ENSMUSG00000018428	mRNA	TRUE	predicted	miRmap
ENSMUSG00000018995	mRNA	TRUE	predicted	miRmap
ENSMUSG00000019082	mRNA	TRUE	predicted	miRmap
ENSMUSG00000019577	mRNA	TRUE	predicted	miRmap
ENSMUSG00000019763	mRNA	TRUE	predicted	miRmap
ENSMUSG00000019864	mRNA	TRUE	predicted	miRmap
ENSMUSG00000020085	mRNA	TRUE	predicted	miRmap
ENSMUSG00000020402	mRNA	TRUE	predicted	miRmap
ENSMUSG00000020456	mRNA	TRUE	predicted	miRmap
ENSMUSG00000020459	mRNA	TRUE	predicted	miRmap
ENSMUSG00000020638	mRNA	TRUE	predicted	miRmap
ENSMUSG00000020843	mRNA	TRUE	predicted	miRmap
ENSMUSG00000021033	mRNA	TRUE	predicted	miRmap
ENSMUSG00000021577	mRNA	TRUE	predicted	miRmap
ENSMUSG00000021595	mRNA	TRUE	predicted	miRmap
ENSMUSG00000021704	mRNA	TRUE	predicted	miRmap
ENSMUSG00000022040	mRNA	TRUE	predicted	miRmap
ENSMUSG00000022186	mRNA	TRUE	predicted	miRmap
ENSMUSG00000022401	mRNA	TRUE	predicted	miRmap
ENSMUSG00000022427	mRNA	TRUE	predicted	miRmap
ENSMUSG00000022679	mRNA	TRUE	predicted	miRmap
ENSMUSG00000022752	mRNA	TRUE	predicted	miRmap
ENSMUSG00000022792	mRNA	TRUE	predicted	miRmap
ENSMUSG00000023087	mRNA	TRUE	predicted	miRmap
ENSMUSG00000023156	mRNA	TRUE	predicted	miRmap
ENSMUSG00000023452	mRNA	TRUE	predicted	miRmap
ENSMUSG00000023921	mRNA	TRUE	predicted	miRmap
ENSMUSG00000023967	mRNA	TRUE	predicted	miRmap
ENSMUSG00000024012	mRNA	TRUE	predicted	miRmap
ENSMUSG00000024082	mRNA	TRUE	predicted	miRmap
ENSMUSG00000024127	mRNA	TRUE	predicted	miRmap
ENSMUSG00000024132	mRNA	TRUE	predicted	miRmap
ENSMUSG00000024248	mRNA	TRUE	predicted	miRmap
ENSMUSG00000024527	mRNA	TRUE	predicted	miRmap
ENSMUSG00000024533	mRNA	TRUE	predicted	miRmap
ENSMUSG00000024570	mRNA	TRUE	predicted	miRmap
ENSMUSG00000024580	mRNA	TRUE	predicted	miRmap
ENSMUSG00000024668	mRNA	TRUE	predicted	miRmap
ENSMUSG00000024829	mRNA	TRUE	predicted	miRmap
ENSMUSG00000024900	mRNA	TRUE	predicted	miRmap
ENSMUSG00000024902	mRNA	TRUE	predicted	miRmap
ENSMUSG00000024978	mRNA	TRUE	predicted	miRmap
ENSMUSG00000025140	mRNA	TRUE	predicted	miRmap
ENSMUSG00000025317	mRNA	TRUE	predicted	miRmap
ENSMUSG00000025428	mRNA	TRUE	predicted	miRmap
ENSMUSG00000025465	mRNA	TRUE	predicted	miRmap
ENSMUSG00000025645	mRNA	TRUE	predicted	miRmap
ENSMUSG00000025651	mRNA	TRUE	predicted	miRmap
ENSMUSG00000025732	mRNA	TRUE	predicted	miRmap
ENSMUSG00000025962	mRNA	TRUE	predicted	miRmap
ENSMUSG00000026179	mRNA	TRUE	predicted	miRmap
ENSMUSG00000026272	mRNA	TRUE	predicted	miRmap
ENSMUSG00000026273	mRNA	TRUE	predicted	miRmap
ENSMUSG00000026687	mRNA	TRUE	predicted	miRmap
ENSMUSG00000026798	mRNA	TRUE	predicted	miRmap
ENSMUSG00000026858	mRNA	TRUE	predicted	miRmap
ENSMUSG00000026880	mRNA	TRUE	predicted	miRmap
ENSMUSG00000027099	mRNA	TRUE	predicted	miRmap
ENSMUSG00000027187	mRNA	TRUE	predicted	miRmap
ENSMUSG00000027332	mRNA	TRUE	predicted	miRmap
ENSMUSG00000027452	mRNA	TRUE	predicted	miRmap
ENSMUSG00000027601	mRNA	TRUE	predicted	miRmap
ENSMUSG00000027668	mRNA	TRUE	predicted	miRmap
ENSMUSG00000027673	mRNA	TRUE	predicted	miRmap
ENSMUSG00000027679	mRNA	TRUE	predicted	miRmap
ENSMUSG00000027774	mRNA	TRUE	predicted	miRmap
ENSMUSG00000027809	mRNA	TRUE	predicted	miRmap
ENSMUSG00000027875	mRNA	TRUE	predicted	miRmap
ENSMUSG00000027893	mRNA	TRUE	predicted	miRmap
ENSMUSG00000027984	mRNA	TRUE	predicted	miRmap
ENSMUSG00000028085	mRNA	TRUE	predicted	miRmap
ENSMUSG00000028107	mRNA	TRUE	predicted	miRmap
ENSMUSG00000028140	mRNA	TRUE	predicted	miRmap
ENSMUSG00000028223	mRNA	TRUE	predicted	miRmap
ENSMUSG00000028607	mRNA	TRUE	predicted	miRmap
ENSMUSG00000028706	mRNA	TRUE	predicted	miRmap
ENSMUSG00000028743	mRNA	TRUE	predicted	miRmap
ENSMUSG00000028889	mRNA	TRUE	predicted	miRmap
ENSMUSG00000028914	mRNA	TRUE	predicted	miRmap
ENSMUSG00000028937	mRNA	TRUE	predicted	miRmap
ENSMUSG00000029020	mRNA	TRUE	predicted	miRmap
ENSMUSG00000029198	mRNA	TRUE	predicted	miRmap
ENSMUSG00000029432	mRNA	TRUE	predicted	miRmap
ENSMUSG00000029455	mRNA	TRUE	predicted	miRmap
ENSMUSG00000029776	mRNA	TRUE	predicted	miRmap
ENSMUSG00000030869	mRNA	TRUE	predicted	miRmap
ENSMUSG00000030945	mRNA	TRUE	predicted	miRmap
ENSMUSG00000030972	mRNA	TRUE	predicted	miRmap
ENSMUSG00000031299	mRNA	TRUE	predicted	miRmap
ENSMUSG00000031352	mRNA	TRUE	predicted	miRmap
ENSMUSG00000031373	mRNA	TRUE	predicted	miRmap
ENSMUSG00000031467	mRNA	TRUE	predicted	miRmap
ENSMUSG00000031485	mRNA	TRUE	predicted	miRmap
ENSMUSG00000031574	mRNA	TRUE	predicted	miRmap
ENSMUSG00000031628	mRNA	TRUE	predicted	miRmap
ENSMUSG00000031967	mRNA	TRUE	predicted	miRmap
ENSMUSG00000031974	mRNA	TRUE	predicted	miRmap
ENSMUSG00000032047	mRNA	TRUE	predicted	miRmap
ENSMUSG00000032109	mRNA	TRUE	predicted	miRmap
ENSMUSG00000032449	mRNA	TRUE	predicted	miRmap
ENSMUSG00000032519	mRNA	TRUE	predicted	miRmap
ENSMUSG00000032527	mRNA	TRUE	predicted	miRmap
ENSMUSG00000032563	mRNA	TRUE	predicted	miRmap
ENSMUSG00000032602	mRNA	TRUE	predicted	miRmap
ENSMUSG00000032754	mRNA	TRUE	predicted	miRmap
ENSMUSG00000032786	mRNA	TRUE	predicted	miRmap
ENSMUSG00000033685	mRNA	TRUE	predicted	miRmap
ENSMUSG00000033735	mRNA	TRUE	predicted	miRmap
ENSMUSG00000033751	mRNA	TRUE	predicted	miRmap
ENSMUSG00000034211	mRNA	TRUE	predicted	miRmap
ENSMUSG00000034729	mRNA	TRUE	predicted	miRmap
ENSMUSG00000034853	mRNA	TRUE	predicted	miRmap
ENSMUSG00000034932	mRNA	TRUE	predicted	miRmap
ENSMUSG00000035472	mRNA	TRUE	predicted	miRmap
ENSMUSG00000036860	mRNA	TRUE	predicted	miRmap
ENSMUSG00000037022	mRNA	TRUE	predicted	miRmap
ENSMUSG00000037523	mRNA	TRUE	predicted	miRmap
ENSMUSG00000037531	mRNA	TRUE	predicted	miRmap
ENSMUSG00000037740	mRNA	TRUE	predicted	miRmap
ENSMUSG00000038084	mRNA	TRUE	predicted	miRmap
ENSMUSG00000038121	mRNA	TRUE	predicted	miRmap
ENSMUSG00000038302	mRNA	TRUE	predicted	miRmap
ENSMUSG00000038567	mRNA	TRUE	predicted	miRmap
ENSMUSG00000039826	mRNA	TRUE	predicted	miRmap
ENSMUSG00000040464	mRNA	TRUE	predicted	miRmap
ENSMUSG00000040618	mRNA	TRUE	predicted	miRmap
ENSMUSG00000041028	mRNA	TRUE	predicted	miRmap
ENSMUSG00000041241	mRNA	TRUE	predicted	miRmap
ENSMUSG00000041797	mRNA	TRUE	predicted	miRmap
ENSMUSG00000041912	mRNA	TRUE	predicted	miRmap
ENSMUSG00000041975	mRNA	TRUE	predicted	miRmap
ENSMUSG00000042298	mRNA	TRUE	predicted	miRmap
ENSMUSG00000042642	mRNA	TRUE	predicted	miRmap
ENSMUSG00000042647	mRNA	TRUE	predicted	miRmap
ENSMUSG00000044221	mRNA	TRUE	predicted	miRmap
ENSMUSG00000044881	mRNA	TRUE	predicted	miRmap
ENSMUSG00000044894	mRNA	TRUE	predicted	miRmap
ENSMUSG00000045438	mRNA	TRUE	predicted	miRmap
ENSMUSG00000045973	mRNA	TRUE	predicted	miRmap
ENSMUSG00000046516	mRNA	TRUE	predicted	miRmap
ENSMUSG00000046598	mRNA	TRUE	predicted	miRmap
ENSMUSG00000046603	mRNA	TRUE	predicted	miRmap
ENSMUSG00000048142	mRNA	TRUE	predicted	miRmap
ENSMUSG00000048217	mRNA	TRUE	predicted	miRmap
ENSMUSG00000050705	mRNA	TRUE	predicted	miRmap
ENSMUSG00000052962	mRNA	TRUE	predicted	miRmap
ENSMUSG00000053644	mRNA	TRUE	predicted	miRmap
ENSMUSG00000053898	mRNA	TRUE	predicted	miRmap
ENSMUSG00000054942	mRNA	TRUE	predicted	miRmap
ENSMUSG00000057329	mRNA	TRUE	predicted	miRmap
ENSMUSG00000057342	mRNA	TRUE	predicted	miRmap
ENSMUSG00000057497	mRNA	TRUE	predicted	miRmap
ENSMUSG00000057880	mRNA	TRUE	predicted	miRmap
ENSMUSG00000058076	mRNA	TRUE	predicted	miRmap
ENSMUSG00000060002	mRNA	TRUE	predicted	miRmap
ENSMUSG00000060376	mRNA	TRUE	predicted	miRmap
ENSMUSG00000061838	mRNA	TRUE	predicted	miRmap
ENSMUSG00000062373	mRNA	TRUE	predicted	miRmap
ENSMUSG00000067369	mRNA	TRUE	predicted	miRmap
ENSMUSG00000067722	mRNA	TRUE	predicted	miRmap
ENSMUSG00000069844	mRNA	TRUE	predicted	miRmap
ENSMUSG00000072582	mRNA	TRUE	predicted	miRmap
ENSMUSG00000075467	mRNA	TRUE	predicted	miRmap
ENSMUSG00000076435	mRNA	TRUE	predicted	miRmap
ENSMUSG00000078572	mRNA	TRUE	predicted	miRmap
ENSMUSG00000093904	mRNA	TRUE	predicted	miRmap

## Sheet: miR-143-predicted_interactions
Table S3. List of mRNAs that can be targeted by the miRNA described in this sheet. It is indicated the Ens gene ID, the type of transcript, the presence in the mitocarta list, gene expression correlation with the miRNA described in the sheet, the type of miRNA-mRNA interaction and algorithms that predict that interaction.
interactor	type	mitochondrial_flag	interaction_type	databases
ENSMUSG00000041028	mRNA	TRUE	predicted	miRDB,miRmap
ENSMUSG00000020456	mRNA	TRUE	predicted	miRDB
ENSMUSG00000029432	mRNA	TRUE	predicted	miRDB,miRmap
ENSMUSG00000028199	mRNA	TRUE	predicted	miRDB,miRmap
ENSMUSG00000014551	mRNA	TRUE	predicted	miRDB,miRmap
ENSMUSG00000038462	mRNA	TRUE	predicted	miRDB,miRmap
ENSMUSG00000021967	mRNA	TRUE	predicted	miRDB,miRmap
ENSMUSG00000004233	mRNA	TRUE	predicted	miRDB,miRmap
ENSMUSG00000020268	mRNA	TRUE	predicted	miRDB,miRmap
ENSMUSG00000035142	mRNA	TRUE	predicted	miRDB,miRmap
ENSMUSG00000063698	mRNA	TRUE	predicted	miRDB
ENSMUSG00000021868	mRNA	TRUE	predicted	miRDB,miRmap
ENSMUSG00000027893	mRNA	TRUE	predicted	miRDB,miRmap
ENSMUSG00000044018	mRNA	TRUE	predicted	miRDB,miRmap
ENSMUSG00000000171	mRNA	TRUE	predicted	miRmap
ENSMUSG00000000384	mRNA	TRUE	predicted	miRmap
ENSMUSG00000001829	mRNA	TRUE	predicted	miRmap
ENSMUSG00000002346	mRNA	TRUE	predicted	miRmap
ENSMUSG00000002379	mRNA	TRUE	predicted	miRmap
ENSMUSG00000002416	mRNA	TRUE	predicted	miRmap
ENSMUSG00000002781	mRNA	TRUE	predicted	miRmap
ENSMUSG00000004789	mRNA	TRUE	predicted	miRmap
ENSMUSG00000005299	mRNA	TRUE	predicted	miRmap
ENSMUSG00000005354	mRNA	TRUE	predicted	miRmap
ENSMUSG00000005674	mRNA	TRUE	predicted	miRmap
ENSMUSG00000005683	mRNA	TRUE	predicted	miRmap
ENSMUSG00000005882	mRNA	TRUE	predicted	miRmap
ENSMUSG00000006057	mRNA	TRUE	predicted	miRmap
ENSMUSG00000006494	mRNA	TRUE	predicted	miRmap
ENSMUSG00000006818	mRNA	TRUE	predicted	miRmap
ENSMUSG00000007659	mRNA	TRUE	predicted	miRmap
ENSMUSG00000009112	mRNA	TRUE	predicted	miRmap
ENSMUSG00000009647	mRNA	TRUE	predicted	miRmap
ENSMUSG00000011254	mRNA	TRUE	predicted	miRmap
ENSMUSG00000013736	mRNA	TRUE	predicted	miRmap
ENSMUSG00000015337	mRNA	TRUE	predicted	miRmap
ENSMUSG00000016252	mRNA	TRUE	predicted	miRmap
ENSMUSG00000017286	mRNA	TRUE	predicted	miRmap
ENSMUSG00000018196	mRNA	TRUE	predicted	miRmap
ENSMUSG00000018740	mRNA	TRUE	predicted	miRmap
ENSMUSG00000018796	mRNA	TRUE	predicted	miRmap
ENSMUSG00000018882	mRNA	TRUE	predicted	miRmap
ENSMUSG00000018995	mRNA	TRUE	predicted	miRmap
ENSMUSG00000019143	mRNA	TRUE	predicted	miRmap
ENSMUSG00000019179	mRNA	TRUE	predicted	miRmap
ENSMUSG00000019763	mRNA	TRUE	predicted	miRmap
ENSMUSG00000019774	mRNA	TRUE	predicted	miRmap
ENSMUSG00000019864	mRNA	TRUE	predicted	miRmap
ENSMUSG00000019992	mRNA	TRUE	predicted	miRmap
ENSMUSG00000020085	mRNA	TRUE	predicted	miRmap
ENSMUSG00000020638	mRNA	TRUE	predicted	miRmap
ENSMUSG00000020775	mRNA	TRUE	predicted	miRmap
ENSMUSG00000020935	mRNA	TRUE	predicted	miRmap
ENSMUSG00000021040	mRNA	TRUE	predicted	miRmap
ENSMUSG00000021044	mRNA	TRUE	predicted	miRmap
ENSMUSG00000021460	mRNA	TRUE	predicted	miRmap
ENSMUSG00000021474	mRNA	TRUE	predicted	miRmap
ENSMUSG00000021578	mRNA	TRUE	predicted	miRmap
ENSMUSG00000021606	mRNA	TRUE	predicted	miRmap
ENSMUSG00000021650	mRNA	TRUE	predicted	miRmap
ENSMUSG00000021666	mRNA	TRUE	predicted	miRmap
ENSMUSG00000021704	mRNA	TRUE	predicted	miRmap
ENSMUSG00000021710	mRNA	TRUE	predicted	miRmap
ENSMUSG00000021809	mRNA	TRUE	predicted	miRmap
ENSMUSG00000021973	mRNA	TRUE	predicted	miRmap
ENSMUSG00000022186	mRNA	TRUE	predicted	miRmap
ENSMUSG00000022244	mRNA	TRUE	predicted	miRmap
ENSMUSG00000022370	mRNA	TRUE	predicted	miRmap
ENSMUSG00000022412	mRNA	TRUE	predicted	miRmap
ENSMUSG00000022437	mRNA	TRUE	predicted	miRmap
ENSMUSG00000022751	mRNA	TRUE	predicted	miRmap
ENSMUSG00000022752	mRNA	TRUE	predicted	miRmap
ENSMUSG00000023094	mRNA	TRUE	predicted	miRmap
ENSMUSG00000023156	mRNA	TRUE	predicted	miRmap
ENSMUSG00000023723	mRNA	TRUE	predicted	miRmap
ENSMUSG00000024012	mRNA	TRUE	predicted	miRmap
ENSMUSG00000024127	mRNA	TRUE	predicted	miRmap
ENSMUSG00000024259	mRNA	TRUE	predicted	miRmap
ENSMUSG00000024442	mRNA	TRUE	predicted	miRmap
ENSMUSG00000024527	mRNA	TRUE	predicted	miRmap
ENSMUSG00000024533	mRNA	TRUE	predicted	miRmap
ENSMUSG00000024588	mRNA	TRUE	predicted	miRmap
ENSMUSG00000024829	mRNA	TRUE	predicted	miRmap
ENSMUSG00000024902	mRNA	TRUE	predicted	miRmap
ENSMUSG00000024953	mRNA	TRUE	predicted	miRmap
ENSMUSG00000025204	mRNA	TRUE	predicted	miRmap
ENSMUSG00000025403	mRNA	TRUE	predicted	miRmap
ENSMUSG00000025645	mRNA	TRUE	predicted	miRmap
ENSMUSG00000025733	mRNA	TRUE	predicted	miRmap
ENSMUSG00000025745	mRNA	TRUE	predicted	miRmap
ENSMUSG00000025937	mRNA	TRUE	predicted	miRmap
ENSMUSG00000025962	mRNA	TRUE	predicted	miRmap
ENSMUSG00000025980	mRNA	TRUE	predicted	miRmap
ENSMUSG00000026087	mRNA	TRUE	predicted	miRmap
ENSMUSG00000026112	mRNA	TRUE	predicted	miRmap
ENSMUSG00000026179	mRNA	TRUE	predicted	miRmap
ENSMUSG00000026489	mRNA	TRUE	predicted	miRmap
ENSMUSG00000026492	mRNA	TRUE	predicted	miRmap
ENSMUSG00000026526	mRNA	TRUE	predicted	miRmap
ENSMUSG00000026621	mRNA	TRUE	predicted	miRmap
ENSMUSG00000026688	mRNA	TRUE	predicted	miRmap
ENSMUSG00000026853	mRNA	TRUE	predicted	miRmap
ENSMUSG00000027010	mRNA	TRUE	predicted	miRmap
ENSMUSG00000027076	mRNA	TRUE	predicted	miRmap
ENSMUSG00000027099	mRNA	TRUE	predicted	miRmap
ENSMUSG00000027199	mRNA	TRUE	predicted	miRmap
ENSMUSG00000027332	mRNA	TRUE	predicted	miRmap
ENSMUSG00000027618	mRNA	TRUE	predicted	miRmap
ENSMUSG00000027673	mRNA	TRUE	predicted	miRmap
ENSMUSG00000027774	mRNA	TRUE	predicted	miRmap
ENSMUSG00000028085	mRNA	TRUE	predicted	miRmap
ENSMUSG00000028107	mRNA	TRUE	predicted	miRmap
ENSMUSG00000028140	mRNA	TRUE	predicted	miRmap
ENSMUSG00000028247	mRNA	TRUE	predicted	miRmap
ENSMUSG00000028527	mRNA	TRUE	predicted	miRmap
ENSMUSG00000028737	mRNA	TRUE	predicted	miRmap
ENSMUSG00000028914	mRNA	TRUE	predicted	miRmap
ENSMUSG00000028982	mRNA	TRUE	predicted	miRmap
ENSMUSG00000029020	mRNA	TRUE	predicted	miRmap
ENSMUSG00000029486	mRNA	TRUE	predicted	miRmap
ENSMUSG00000029624	mRNA	TRUE	predicted	miRmap
ENSMUSG00000029918	mRNA	TRUE	predicted	miRmap
ENSMUSG00000030621	mRNA	TRUE	predicted	miRmap
ENSMUSG00000030706	mRNA	TRUE	predicted	miRmap
ENSMUSG00000030879	mRNA	TRUE	predicted	miRmap
ENSMUSG00000030945	mRNA	TRUE	predicted	miRmap
ENSMUSG00000030972	mRNA	TRUE	predicted	miRmap
ENSMUSG00000031198	mRNA	TRUE	predicted	miRmap
ENSMUSG00000031333	mRNA	TRUE	predicted	miRmap
ENSMUSG00000031373	mRNA	TRUE	predicted	miRmap
ENSMUSG00000031467	mRNA	TRUE	predicted	miRmap
ENSMUSG00000031485	mRNA	TRUE	predicted	miRmap
ENSMUSG00000031924	mRNA	TRUE	predicted	miRmap
ENSMUSG00000031948	mRNA	TRUE	predicted	miRmap
ENSMUSG00000031967	mRNA	TRUE	predicted	miRmap
ENSMUSG00000032519	mRNA	TRUE	predicted	miRmap
ENSMUSG00000032786	mRNA	TRUE	predicted	miRmap
ENSMUSG00000032942	mRNA	TRUE	predicted	miRmap
ENSMUSG00000033126	mRNA	TRUE	predicted	miRmap
ENSMUSG00000033685	mRNA	TRUE	predicted	miRmap
ENSMUSG00000034285	mRNA	TRUE	predicted	miRmap
ENSMUSG00000034442	mRNA	TRUE	predicted	miRmap
ENSMUSG00000034853	mRNA	TRUE	predicted	miRmap
ENSMUSG00000035202	mRNA	TRUE	predicted	miRmap
ENSMUSG00000035757	mRNA	TRUE	predicted	miRmap
ENSMUSG00000036875	mRNA	TRUE	predicted	miRmap
ENSMUSG00000037523	mRNA	TRUE	predicted	miRmap
ENSMUSG00000037531	mRNA	TRUE	predicted	miRmap
ENSMUSG00000037787	mRNA	TRUE	predicted	miRmap
ENSMUSG00000037826	mRNA	TRUE	predicted	miRmap
ENSMUSG00000038121	mRNA	TRUE	predicted	miRmap
ENSMUSG00000038690	mRNA	TRUE	predicted	miRmap
ENSMUSG00000039018	mRNA	TRUE	predicted	miRmap
ENSMUSG00000039063	mRNA	TRUE	predicted	miRmap
ENSMUSG00000039065	mRNA	TRUE	predicted	miRmap
ENSMUSG00000039826	mRNA	TRUE	predicted	miRmap
ENSMUSG00000040018	mRNA	TRUE	predicted	miRmap
ENSMUSG00000041064	mRNA	TRUE	predicted	miRmap
ENSMUSG00000041241	mRNA	TRUE	predicted	miRmap
ENSMUSG00000041733	mRNA	TRUE	predicted	miRmap
ENSMUSG00000041912	mRNA	TRUE	predicted	miRmap
ENSMUSG00000041975	mRNA	TRUE	predicted	miRmap
ENSMUSG00000042298	mRNA	TRUE	predicted	miRmap
ENSMUSG00000042642	mRNA	TRUE	predicted	miRmap
ENSMUSG00000042647	mRNA	TRUE	predicted	miRmap
ENSMUSG00000043702	mRNA	TRUE	predicted	miRmap
ENSMUSG00000044221	mRNA	TRUE	predicted	miRmap
ENSMUSG00000044792	mRNA	TRUE	predicted	miRmap
ENSMUSG00000045160	mRNA	TRUE	predicted	miRmap
ENSMUSG00000045438	mRNA	TRUE	predicted	miRmap
ENSMUSG00000046329	mRNA	TRUE	predicted	miRmap
ENSMUSG00000046516	mRNA	TRUE	predicted	miRmap
ENSMUSG00000046598	mRNA	TRUE	predicted	miRmap
ENSMUSG00000046909	mRNA	TRUE	predicted	miRmap
ENSMUSG00000049287	mRNA	TRUE	predicted	miRmap
ENSMUSG00000049858	mRNA	TRUE	predicted	miRmap
ENSMUSG00000050312	mRNA	TRUE	predicted	miRmap
ENSMUSG00000050608	mRNA	TRUE	predicted	miRmap
ENSMUSG00000051346	mRNA	TRUE	predicted	miRmap
ENSMUSG00000052214	mRNA	TRUE	predicted	miRmap
ENSMUSG00000052962	mRNA	TRUE	predicted	miRmap
ENSMUSG00000054942	mRNA	TRUE	predicted	miRmap
ENSMUSG00000057234	mRNA	TRUE	predicted	miRmap
ENSMUSG00000057497	mRNA	TRUE	predicted	miRmap
ENSMUSG00000057880	mRNA	TRUE	predicted	miRmap
ENSMUSG00000058076	mRNA	TRUE	predicted	miRmap
ENSMUSG00000058979	mRNA	TRUE	predicted	miRmap
ENSMUSG00000058997	mRNA	TRUE	predicted	miRmap
ENSMUSG00000059447	mRNA	TRUE	predicted	miRmap
ENSMUSG00000060002	mRNA	TRUE	predicted	miRmap
ENSMUSG00000061461	mRNA	TRUE	predicted	miRmap
ENSMUSG00000061758	mRNA	TRUE	predicted	miRmap
ENSMUSG00000062373	mRNA	TRUE	predicted	miRmap
ENSMUSG00000067369	mRNA	TRUE	predicted	miRmap
ENSMUSG00000067722	mRNA	TRUE	predicted	miRmap
ENSMUSG00000068921	mRNA	TRUE	predicted	miRmap
ENSMUSG00000069844	mRNA	TRUE	predicted	miRmap
ENSMUSG00000071253	mRNA	TRUE	predicted	miRmap
ENSMUSG00000073609	mRNA	TRUE	predicted	miRmap
ENSMUSG00000074211	mRNA	TRUE	predicted	miRmap
ENSMUSG00000075229	mRNA	TRUE	predicted	miRmap
ENSMUSG00000075467	mRNA	TRUE	predicted	miRmap
ENSMUSG00000078572	mRNA	TRUE	predicted	miRmap
ENSMUSG00000089678	mRNA	TRUE	predicted	miRmap
ENSMUSG00000090935	mRNA	TRUE	predicted	miRmap
ENSMUSG00000093904	mRNA	TRUE	predicted	miRmap

## Sheet: miR-142-predicted_interactions
Table S3. List of mRNAs that can be targeted by the miRNA described in this sheet. It is indicated the Ens gene ID, the type of transcript, the presence in the mitocarta list, gene expression correlation with the miRNA described in the sheet, the type of miRNA-mRNA interaction and algorithms that predict that interaction.
interactor	type	mitochondrial_flag	interaction_type	databases
ENSMUSG00000000326	mRNA	TRUE	predicted	miRmap
ENSMUSG00000000959	mRNA	TRUE	predicted	miRmap,pita_0_flanking,pita_3_15_flanking
ENSMUSG00000001829	mRNA	TRUE	predicted	miRmap,pita_0_flanking,pita_3_15_flanking
ENSMUSG00000002416	mRNA	TRUE	predicted	miRmap
ENSMUSG00000002767	mRNA	TRUE	predicted	miRmap
ENSMUSG00000003623	mRNA	TRUE	predicted	miRmap,pita_0_flanking,pita_3_15_flanking
ENSMUSG00000005299	mRNA	TRUE	predicted	miRmap,pita_0_flanking,pita_3_15_flanking
ENSMUSG00000005354	mRNA	TRUE	predicted	miRmap
ENSMUSG00000009112	mRNA	TRUE	predicted	miRmap,pita_0_flanking,pita_3_15_flanking
ENSMUSG00000013662	mRNA	TRUE	predicted	miRmap,pita_0_flanking,pita_3_15_flanking
ENSMUSG00000015242	mRNA	TRUE	predicted	miRmap
ENSMUSG00000015943	mRNA	TRUE	predicted	miRmap,pita_0_flanking,pita_3_15_flanking
ENSMUSG00000015970	mRNA	TRUE	predicted	miRmap
ENSMUSG00000016257	mRNA	TRUE	predicted	miRmap,pita_0_flanking,pita_3_15_flanking
ENSMUSG00000018740	mRNA	TRUE	predicted	miRmap
ENSMUSG00000018858	mRNA	TRUE	predicted	miRmap
ENSMUSG00000019710	mRNA	TRUE	predicted	miRmap
ENSMUSG00000019763	mRNA	TRUE	predicted	miRmap,pita_0_flanking,pita_3_15_flanking
ENSMUSG00000019791	mRNA	TRUE	predicted	miRmap,pita_0_flanking,pita_3_15_flanking
ENSMUSG00000020220	mRNA	TRUE	predicted	miRmap
ENSMUSG00000020333	mRNA	TRUE	predicted	miRmap
ENSMUSG00000020527	mRNA	TRUE	predicted	miRmap
ENSMUSG00000020532	mRNA	TRUE	predicted	miRmap,pita_0_flanking,pita_3_15_flanking
ENSMUSG00000020935	mRNA	TRUE	predicted	miRmap,pita_0_flanking,pita_3_15_flanking
ENSMUSG00000020988	mRNA	TRUE	predicted	miRmap,pita_0_flanking,pita_3_15_flanking
ENSMUSG00000021033	mRNA	TRUE	predicted	miRmap,pita_0_flanking,pita_3_15_flanking
ENSMUSG00000021460	mRNA	TRUE	predicted	miRmap,pita_0_flanking,pita_3_15_flanking
ENSMUSG00000021509	mRNA	TRUE	predicted	miRmap
ENSMUSG00000021578	mRNA	TRUE	predicted	miRmap
ENSMUSG00000021666	mRNA	TRUE	predicted	miRmap,pita_0_flanking,pita_3_15_flanking
ENSMUSG00000022186	mRNA	TRUE	predicted	miRmap,pita_0_flanking,pita_3_15_flanking
ENSMUSG00000022244	mRNA	TRUE	predicted	miRmap,pita_0_flanking,pita_3_15_flanking
ENSMUSG00000022307	mRNA	TRUE	predicted	miRmap,pita_0_flanking,pita_3_15_flanking
ENSMUSG00000022789	mRNA	TRUE	predicted	miRmap
ENSMUSG00000023087	mRNA	TRUE	predicted	miRmap,pita_0_flanking,pita_3_15_flanking
ENSMUSG00000024359	mRNA	TRUE	predicted	miRmap,pita_0_flanking,pita_3_15_flanking
ENSMUSG00000024510	mRNA	TRUE	predicted	miRmap,pita_0_flanking,pita_3_15_flanking
ENSMUSG00000024521	mRNA	TRUE	predicted	miRmap,pita_0_flanking,pita_3_15_flanking
ENSMUSG00000024782	mRNA	TRUE	predicted	miRmap,pita_0_flanking,pita_3_15_flanking
ENSMUSG00000024892	mRNA	TRUE	predicted	miRmap,pita_0_flanking,pita_3_15_flanking
ENSMUSG00000024902	mRNA	TRUE	predicted	miRmap
ENSMUSG00000025403	mRNA	TRUE	predicted	miRmap,pita_0_flanking,pita_3_15_flanking
ENSMUSG00000026163	mRNA	TRUE	predicted	miRmap
ENSMUSG00000026248	mRNA	TRUE	predicted	miRmap,pita_0_flanking,pita_3_15_flanking
ENSMUSG00000026618	mRNA	TRUE	predicted	miRmap
ENSMUSG00000026827	mRNA	TRUE	predicted	miRmap
ENSMUSG00000026853	mRNA	TRUE	predicted	miRmap,pita_0_flanking,pita_3_15_flanking
ENSMUSG00000026887	mRNA	TRUE	predicted	miRmap,pita_0_flanking,pita_3_15_flanking
ENSMUSG00000027367	mRNA	TRUE	predicted	miRmap
ENSMUSG00000027668	mRNA	TRUE	predicted	miRmap,pita_0_flanking,pita_3_15_flanking
ENSMUSG00000028199	mRNA	TRUE	predicted	miRmap,pita_0_flanking,pita_3_15_flanking
ENSMUSG00000028223	mRNA	TRUE	predicted	miRmap,pita_0_flanking,pita_3_15_flanking
ENSMUSG00000028710	mRNA	TRUE	predicted	miRmap,pita_0_flanking,pita_3_15_flanking
ENSMUSG00000028973	mRNA	TRUE	predicted	miRmap,pita_0_flanking,pita_3_15_flanking
ENSMUSG00000029153	mRNA	TRUE	predicted	miRmap,pita_0_flanking,pita_3_15_flanking
ENSMUSG00000029199	mRNA	TRUE	predicted	miRmap
ENSMUSG00000029221	mRNA	TRUE	predicted	miRmap,pita_0_flanking,pita_3_15_flanking
ENSMUSG00000029247	mRNA	TRUE	predicted	miRmap,pita_0_flanking,pita_3_15_flanking
ENSMUSG00000029486	mRNA	TRUE	predicted	miRmap,pita_0_flanking,pita_3_15_flanking
ENSMUSG00000029500	mRNA	TRUE	predicted	miRmap,pita_0_flanking,pita_3_15_flanking
ENSMUSG00000029536	mRNA	TRUE	predicted	miRmap,pita_0_flanking,pita_3_15_flanking
ENSMUSG00000029592	mRNA	TRUE	predicted	miRmap
ENSMUSG00000029777	mRNA	TRUE	predicted	miRmap,pita_0_flanking,pita_3_15_flanking
ENSMUSG00000029815	mRNA	TRUE	predicted	miRmap
ENSMUSG00000030613	mRNA	TRUE	predicted	miRmap,pita_0_flanking,pita_3_15_flanking
ENSMUSG00000030706	mRNA	TRUE	predicted	miRmap
ENSMUSG00000030869	mRNA	TRUE	predicted	miRmap
ENSMUSG00000030879	mRNA	TRUE	predicted	miRmap,pita_0_flanking,pita_3_15_flanking
ENSMUSG00000030945	mRNA	TRUE	predicted	miRmap
ENSMUSG00000031198	mRNA	TRUE	predicted	miRmap,pita_0_flanking,pita_3_15_flanking
ENSMUSG00000031333	mRNA	TRUE	predicted	miRmap,pita_0_flanking,pita_3_15_flanking
ENSMUSG00000031924	mRNA	TRUE	predicted	miRmap,pita_0_flanking,pita_3_15_flanking
ENSMUSG00000031974	mRNA	TRUE	predicted	miRmap,pita_0_flanking,pita_3_15_flanking
ENSMUSG00000032047	mRNA	TRUE	predicted	miRmap,pita_0_flanking,pita_3_15_flanking
ENSMUSG00000032563	mRNA	TRUE	predicted	miRmap
ENSMUSG00000033126	mRNA	TRUE	predicted	miRmap,pita_0_flanking,pita_3_15_flanking
ENSMUSG00000033429	mRNA	TRUE	predicted	miRmap,pita_0_flanking,pita_3_15_flanking
ENSMUSG00000033762	mRNA	TRUE	predicted	miRmap
ENSMUSG00000033845	mRNA	TRUE	predicted	miRmap,pita_0_flanking,pita_3_15_flanking
ENSMUSG00000035142	mRNA	TRUE	predicted	miRmap
ENSMUSG00000035772	mRNA	TRUE	predicted	miRmap,pita_0_flanking,pita_3_15_flanking
ENSMUSG00000036257	mRNA	TRUE	predicted	miRmap,pita_0_flanking,pita_3_15_flanking
ENSMUSG00000036975	mRNA	TRUE	predicted	miRmap,pita_0_flanking,pita_3_15_flanking
ENSMUSG00000037938	mRNA	TRUE	predicted	miRmap,pita_0_flanking,pita_3_15_flanking
ENSMUSG00000038121	mRNA	TRUE	predicted	miRmap,pita_0_flanking,pita_3_15_flanking
ENSMUSG00000038225	mRNA	TRUE	predicted	miRmap,pita_0_flanking,pita_3_15_flanking
ENSMUSG00000038240	mRNA	TRUE	predicted	miRmap
ENSMUSG00000038302	mRNA	TRUE	predicted	miRmap,pita_0_flanking,pita_3_15_flanking
ENSMUSG00000039048	mRNA	TRUE	predicted	miRmap,pita_0_flanking,pita_3_15_flanking
ENSMUSG00000039063	mRNA	TRUE	predicted	miRmap,pita_0_flanking,pita_3_15_flanking
ENSMUSG00000039670	mRNA	TRUE	predicted	miRmap,pita_0_flanking,pita_3_15_flanking
ENSMUSG00000039958	mRNA	TRUE	predicted	miRmap,pita_0_flanking,pita_3_15_flanking
ENSMUSG00000040322	mRNA	TRUE	predicted	miRmap,pita_0_flanking,pita_3_15_flanking
ENSMUSG00000041028	mRNA	TRUE	predicted	miRmap,pita_0_flanking,pita_3_15_flanking
ENSMUSG00000041912	mRNA	TRUE	predicted	miRmap
ENSMUSG00000042787	mRNA	TRUE	predicted	miRmap,pita_0_flanking,pita_3_15_flanking
ENSMUSG00000043162	mRNA	TRUE	predicted	miRmap,pita_0_flanking,pita_3_15_flanking
ENSMUSG00000043648	mRNA	TRUE	predicted	miRmap,pita_0_flanking,pita_3_15_flanking
ENSMUSG00000043702	mRNA	TRUE	predicted	miRmap
ENSMUSG00000046516	mRNA	TRUE	predicted	miRmap
ENSMUSG00000048351	mRNA	TRUE	predicted	miRmap,pita_0_flanking,pita_3_15_flanking
ENSMUSG00000054027	mRNA	TRUE	predicted	miRmap,pita_0_flanking,pita_3_15_flanking
ENSMUSG00000058076	mRNA	TRUE	predicted	miRmap
ENSMUSG00000059183	mRNA	TRUE	predicted	miRmap
ENSMUSG00000061455	mRNA	TRUE	predicted	miRmap,pita_0_flanking,pita_3_15_flanking
ENSMUSG00000063856	mRNA	TRUE	predicted	miRmap,pita_0_flanking,pita_3_15_flanking
ENSMUSG00000064120	mRNA	TRUE	predicted	miRmap,pita_0_flanking,pita_3_15_flanking
ENSMUSG00000067722	mRNA	TRUE	predicted	miRmap
ENSMUSG00000068921	mRNA	TRUE	predicted	miRmap
ENSMUSG00000073609	mRNA	TRUE	predicted	miRmap,pita_0_flanking,pita_3_15_flanking
ENSMUSG00000075467	mRNA	TRUE	predicted	miRmap,pita_0_flanking,pita_3_15_flanking
ENSMUSG00000079036	mRNA	TRUE	predicted	miRmap
ENSMUSG00000089678	mRNA	TRUE	predicted	miRmap
ENSMUSG00000089847	mRNA	TRUE	predicted	miRmap
ENSMUSG00000093904	mRNA	TRUE	predicted	miRmap
ENSMUSG00000071633	mRNA	TRUE	predicted	pita_0_flanking,pita_3_15_flanking
ENSMUSG00000048755	mRNA	TRUE	predicted	pita_0_flanking,pita_3_15_flanking
ENSMUSG00000044005	mRNA	TRUE	predicted	pita_0_flanking,pita_3_15_flanking
ENSMUSG00000031378	mRNA	TRUE	predicted	pita_0_flanking,pita_3_15_flanking
ENSMUSG00000026701	mRNA	TRUE	predicted	pita_0_flanking,pita_3_15_flanking
ENSMUSG00000006057	mRNA	TRUE	predicted	pita_0_flanking,pita_3_15_flanking
ENSMUSG00000004446	mRNA	TRUE	predicted	pita_0_flanking,pita_3_15_flanking
ENSMUSG00000020664	mRNA	TRUE	predicted	pita_0_flanking,pita_3_15_flanking
ENSMUSG00000018796	mRNA	TRUE	predicted	pita_0_flanking,pita_3_15_flanking
ENSMUSG00000024978	mRNA	TRUE	predicted	pita_0_flanking,pita_3_15_flanking
ENSMUSG00000031299	mRNA	TRUE	predicted	pita_0_flanking,pita_3_15_flanking
ENSMUSG00000025903	mRNA	TRUE	predicted	pita_0_flanking,pita_3_15_flanking
ENSMUSG00000028527	mRNA	TRUE	predicted	pita_0_flanking,pita_3_15_flanking
ENSMUSG00000031628	mRNA	TRUE	predicted	pita_0_flanking,pita_3_15_flanking
ENSMUSG00000025777	mRNA	TRUE	predicted	pita_0_flanking,pita_3_15_flanking
ENSMUSG00000031672	mRNA	TRUE	predicted	pita_0_flanking,pita_3_15_flanking
ENSMUSG00000020456	mRNA	TRUE	predicted	pita_0_flanking,pita_3_15_flanking
ENSMUSG00000033685	mRNA	TRUE	predicted	pita_0_flanking,pita_3_15_flanking
ENSMUSG00000032191	mRNA	TRUE	predicted	pita_0_flanking,pita_3_15_flanking
ENSMUSG00000006818	mRNA	TRUE	predicted	pita_0_flanking,pita_3_15_flanking
ENSMUSG00000030934	mRNA	TRUE	predicted	pita_0_flanking,pita_3_15_flanking
ENSMUSG00000005882	mRNA	TRUE	predicted	pita_0_flanking,pita_3_15_flanking
ENSMUSG00000026784	mRNA	TRUE	predicted	pita_0_flanking,pita_3_15_flanking
ENSMUSG00000038412	mRNA	TRUE	predicted	pita_0_flanking,pita_3_15_flanking
ENSMUSG00000008540	mRNA	TRUE	predicted	pita_0_flanking,pita_3_15_flanking
ENSMUSG00000040888	mRNA	TRUE	predicted	pita_0_flanking,pita_3_15_flanking
ENSMUSG00000020621	mRNA	TRUE	predicted	pita_0_flanking,pita_3_15_flanking
ENSMUSG00000024442	mRNA	TRUE	predicted	pita_0_flanking,pita_3_15_flanking
ENSMUSG00000090935	mRNA	TRUE	predicted	pita_0_flanking,pita_3_15_flanking
ENSMUSG00000046756	mRNA	TRUE	predicted	pita_0_flanking,pita_3_15_flanking
ENSMUSG00000024668	mRNA	TRUE	predicted	pita_0_flanking,pita_3_15_flanking
ENSMUSG00000021361	mRNA	TRUE	predicted	pita_0_flanking,pita_3_15_flanking
ENSMUSG00000058267	mRNA	TRUE	predicted	pita_0_flanking,pita_3_15_flanking
ENSMUSG00000057229	mRNA	TRUE	predicted	pita_0_flanking,pita_3_15_flanking
ENSMUSG00000025825	mRNA	TRUE	predicted	pita_0_flanking,pita_3_15_flanking
ENSMUSG00000014551	mRNA	TRUE	predicted	pita_0_flanking,pita_3_15_flanking
ENSMUSG00000038462	mRNA	TRUE	predicted	pita_0_flanking,pita_3_15_flanking
ENSMUSG00000027495	mRNA	TRUE	predicted	pita_0_flanking,pita_3_15_flanking
ENSMUSG00000018882	mRNA	TRUE	predicted	pita_0_flanking,pita_3_15_flanking
ENSMUSG00000024259	mRNA	TRUE	predicted	pita_0_flanking,pita_3_15_flanking
ENSMUSG00000021967	mRNA	TRUE	predicted	pita_0_flanking,pita_3_15_flanking
ENSMUSG00000034424	mRNA	TRUE	predicted	pita_0_flanking,pita_3_15_flanking
ENSMUSG00000028261	mRNA	TRUE	predicted	pita_0_flanking,pita_3_15_flanking
ENSMUSG00000022370	mRNA	TRUE	predicted	pita_0_flanking,pita_3_15_flanking
ENSMUSG00000014633	mRNA	TRUE	predicted	pita_0_flanking,pita_3_15_flanking
ENSMUSG00000044792	mRNA	TRUE	predicted	pita_0_flanking,pita_3_15_flanking
ENSMUSG00000021773	mRNA	TRUE	predicted	pita_0_flanking,pita_3_15_flanking
ENSMUSG00000027384	mRNA	TRUE	predicted	pita_0_flanking,pita_3_15_flanking
ENSMUSG00000021474	mRNA	TRUE	predicted	pita_0_flanking,pita_3_15_flanking
ENSMUSG00000025040	mRNA	TRUE	predicted	pita_0_flanking,pita_3_15_flanking
ENSMUSG00000028706	mRNA	TRUE	predicted	pita_0_flanking,pita_3_15_flanking
ENSMUSG00000042298	mRNA	TRUE	predicted	pita_0_flanking,pita_3_15_flanking
ENSMUSG00000021973	mRNA	TRUE	predicted	pita_0_flanking,pita_3_15_flanking
ENSMUSG00000051730	mRNA	TRUE	predicted	pita_0_flanking,pita_3_15_flanking
ENSMUSG00000028145	mRNA	TRUE	predicted	pita_0_flanking,pita_3_15_flanking
ENSMUSG00000029575	mRNA	TRUE	predicted	pita_0_flanking,pita_3_15_flanking
ENSMUSG00000061979	mRNA	TRUE	predicted	pita_0_flanking,pita_3_15_flanking
ENSMUSG00000025212	mRNA	TRUE	predicted	pita_0_flanking,pita_3_15_flanking
ENSMUSG00000031967	mRNA	TRUE	predicted	pita_0_flanking,pita_3_15_flanking
ENSMUSG00000036138	mRNA	TRUE	predicted	pita_0_flanking,pita_3_15_flanking
ENSMUSG00000029624	mRNA	TRUE	predicted	pita_0_flanking,pita_3_15_flanking
ENSMUSG00000017715	mRNA	TRUE	predicted	pita_0_flanking,pita_3_15_flanking
ENSMUSG00000021868	mRNA	TRUE	predicted	pita_0_flanking,pita_3_15_flanking
ENSMUSG00000037353	mRNA	TRUE	predicted	pita_0_flanking,pita_3_15_flanking
ENSMUSG00000022752	mRNA	TRUE	predicted	pita_0_flanking,pita_3_15_flanking
ENSMUSG00000032456	mRNA	TRUE	predicted	pita_0_flanking,pita_3_15_flanking
ENSMUSG00000025733	mRNA	TRUE	predicted	pita_0_flanking,pita_3_15_flanking
ENSMUSG00000049090	mRNA	TRUE	predicted	pita_0_flanking,pita_3_15_flanking
ENSMUSG00000053510	mRNA	TRUE	predicted	pita_0_flanking,pita_3_15_flanking
ENSMUSG00000010651	mRNA	TRUE	predicted	pita_0_flanking,pita_3_15_flanking
ENSMUSG00000067369	mRNA	TRUE	predicted	pita_0_flanking,pita_3_15_flanking
ENSMUSG00000039768	mRNA	TRUE	predicted	pita_0_flanking,pita_3_15_flanking
ENSMUSG00000029208	mRNA	TRUE	predicted	pita_0_flanking,pita_3_15_flanking
ENSMUSG00000040410	mRNA	TRUE	predicted	pita_0_flanking,pita_3_15_flanking
ENSMUSG00000049858	mRNA	TRUE	predicted	pita_0_flanking,pita_3_15_flanking
ENSMUSG00000031700	mRNA	TRUE	predicted	pita_0_flanking,pita_3_15_flanking
ENSMUSG00000054942	mRNA	TRUE	predicted	pita_0_flanking,pita_3_15_flanking
ENSMUSG00000022763	mRNA	TRUE	predicted	pita_0_flanking,pita_3_15_flanking
ENSMUSG00000034189	mRNA	TRUE	predicted	pita_0_flanking,pita_3_15_flanking
ENSMUSG00000071253	mRNA	TRUE	predicted	pita_0_flanking,pita_3_15_flanking
ENSMUSG00000025911	mRNA	TRUE	predicted	pita_0_flanking,pita_3_15_flanking
ENSMUSG00000046994	mRNA	TRUE	predicted	pita_0_flanking,pita_3_15_flanking
ENSMUSG00000051236	mRNA	TRUE	predicted	pita_0_flanking,pita_3_15_flanking
ENSMUSG00000026798	mRNA	TRUE	predicted	pita_0_flanking,pita_3_15_flanking
ENSMUSG00000022412	mRNA	TRUE	predicted	pita_0_flanking,pita_3_15_flanking
ENSMUSG00000030972	mRNA	TRUE	predicted	pita_0_flanking,pita_3_15_flanking
ENSMUSG00000054099	mRNA	TRUE	predicted	pita_0_flanking,pita_3_15_flanking
ENSMUSG00000029036	mRNA	TRUE	predicted	pita_0_flanking,pita_3_15_flanking
ENSMUSG00000030621	mRNA	TRUE	predicted	pita_0_flanking,pita_3_15_flanking
ENSMUSG00000026112	mRNA	TRUE	predicted	pita_0_flanking,pita_3_15_flanking
ENSMUSG00000020544	mRNA	TRUE	predicted	pita_0_flanking,pita_3_15_flanking

## Sheet: miR-29a-predicted_interactions
Table S3. List of mRNAs that can be targeted by the miRNA described in this sheet. It is indicated the Ens gene ID, the type of transcript, the presence in the mitocarta list, gene expression correlation with the miRNA described in the sheet, the type of miRNA-mRNA interaction and algorithms that predict that interaction.
interactor	type	mitochondrial_flag	interaction_type	databases
ENSMUSG00000048142	mRNA	TRUE	predicted	miRDB,miRmap
ENSMUSG00000045973	mRNA	TRUE	predicted	miRDB,miRmap
ENSMUSG00000022307	mRNA	TRUE	predicted	miRDB,miRmap
ENSMUSG00000032109	mRNA	TRUE	predicted	miRDB,miRmap
ENSMUSG00000057789	mRNA	TRUE	predicted	miRDB,miRmap
ENSMUSG00000024782	mRNA	TRUE	predicted	miRDB,miRmap
ENSMUSG00000061455	mRNA	TRUE	predicted	miRDB,miRmap
ENSMUSG00000023827	mRNA	TRUE	predicted	miRDB,miRmap
ENSMUSG00000001424	mRNA	TRUE	predicted	miRmap
ENSMUSG00000002083	mRNA	TRUE	predicted	miRmap
ENSMUSG00000003623	mRNA	TRUE	predicted	miRmap
ENSMUSG00000003923	mRNA	TRUE	predicted	miRmap
ENSMUSG00000005667	mRNA	TRUE	predicted	miRmap
ENSMUSG00000008435	mRNA	TRUE	predicted	miRmap
ENSMUSG00000009566	mRNA	TRUE	predicted	miRmap
ENSMUSG00000013997	mRNA	TRUE	predicted	miRmap
ENSMUSG00000019461	mRNA	TRUE	predicted	miRmap
ENSMUSG00000020250	mRNA	TRUE	predicted	miRmap
ENSMUSG00000020256	mRNA	TRUE	predicted	miRmap
ENSMUSG00000020258	mRNA	TRUE	predicted	miRmap
ENSMUSG00000020544	mRNA	TRUE	predicted	miRmap
ENSMUSG00000020744	mRNA	TRUE	predicted	miRmap
ENSMUSG00000021595	mRNA	TRUE	predicted	miRmap
ENSMUSG00000021773	mRNA	TRUE	predicted	miRmap
ENSMUSG00000024521	mRNA	TRUE	predicted	miRmap
ENSMUSG00000024530	mRNA	TRUE	predicted	miRmap
ENSMUSG00000024580	mRNA	TRUE	predicted	miRmap
ENSMUSG00000024747	mRNA	TRUE	predicted	miRmap
ENSMUSG00000025036	mRNA	TRUE	predicted	miRmap
ENSMUSG00000025140	mRNA	TRUE	predicted	miRmap
ENSMUSG00000025212	mRNA	TRUE	predicted	miRmap
ENSMUSG00000025777	mRNA	TRUE	predicted	miRmap
ENSMUSG00000025911	mRNA	TRUE	predicted	miRmap
ENSMUSG00000025991	mRNA	TRUE	predicted	miRmap
ENSMUSG00000026150	mRNA	TRUE	predicted	miRmap
ENSMUSG00000026520	mRNA	TRUE	predicted	miRmap
ENSMUSG00000026618	mRNA	TRUE	predicted	miRmap
ENSMUSG00000026634	mRNA	TRUE	predicted	miRmap
ENSMUSG00000026819	mRNA	TRUE	predicted	miRmap
ENSMUSG00000026926	mRNA	TRUE	predicted	miRmap
ENSMUSG00000027381	mRNA	TRUE	predicted	miRmap
ENSMUSG00000027495	mRNA	TRUE	predicted	miRmap
ENSMUSG00000028145	mRNA	TRUE	predicted	miRmap
ENSMUSG00000028792	mRNA	TRUE	predicted	miRmap
ENSMUSG00000029535	mRNA	TRUE	predicted	miRmap
ENSMUSG00000029815	mRNA	TRUE	predicted	miRmap
ENSMUSG00000029911	mRNA	TRUE	predicted	miRmap
ENSMUSG00000030045	mRNA	TRUE	predicted	miRmap
ENSMUSG00000030861	mRNA	TRUE	predicted	miRmap
ENSMUSG00000031700	mRNA	TRUE	predicted	miRmap
ENSMUSG00000032044	mRNA	TRUE	predicted	miRmap
ENSMUSG00000032342	mRNA	TRUE	predicted	miRmap
ENSMUSG00000033488	mRNA	TRUE	predicted	miRmap
ENSMUSG00000034189	mRNA	TRUE	predicted	miRmap
ENSMUSG00000034248	mRNA	TRUE	predicted	miRmap
ENSMUSG00000037353	mRNA	TRUE	predicted	miRmap
ENSMUSG00000037938	mRNA	TRUE	predicted	miRmap
ENSMUSG00000039096	mRNA	TRUE	predicted	miRmap
ENSMUSG00000041632	mRNA	TRUE	predicted	miRmap
ENSMUSG00000043140	mRNA	TRUE	predicted	miRmap
ENSMUSG00000044348	mRNA	TRUE	predicted	miRmap
ENSMUSG00000047804	mRNA	TRUE	predicted	miRmap
ENSMUSG00000048550	mRNA	TRUE	predicted	miRmap
ENSMUSG00000048856	mRNA	TRUE	predicted	miRmap
ENSMUSG00000049047	mRNA	TRUE	predicted	miRmap
ENSMUSG00000050144	mRNA	TRUE	predicted	miRmap
ENSMUSG00000051236	mRNA	TRUE	predicted	miRmap
ENSMUSG00000056999	mRNA	TRUE	predicted	miRmap
ENSMUSG00000058267	mRNA	TRUE	predicted	miRmap
ENSMUSG00000071711	mRNA	TRUE	predicted	miRmap
ENSMUSG00000072582	mRNA	TRUE	predicted	miRmap
ENSMUSG00000076435	mRNA	TRUE	predicted	miRmap
ENSMUSG00000090150	mRNA	TRUE	predicted	miRmap

## Sheet: miR-27a-predicted_interactions
Table S3. List of mRNAs that can be targeted by the miRNA described in this sheet. It is indicated the Ens gene ID, the type of transcript, the presence in the mitocarta list, gene expression correlation with the miRNA described in the sheet, the type of miRNA-mRNA interaction and algorithms that predict that interaction.
interactor	type	mitochondrial_flag	interaction_type	databases
ENSMUSG00000048550	mRNA	TRUE	predicted	miRDB,miRmap
ENSMUSG00000026827	mRNA	TRUE	predicted	miRDB,miRmap
ENSMUSG00000050144	mRNA	TRUE	predicted	miRDB,miRmap
ENSMUSG00000026819	mRNA	TRUE	predicted	miRDB,miRmap
ENSMUSG00000031105	mRNA	TRUE	predicted	miRDB,miRmap
ENSMUSG00000033423	mRNA	TRUE	predicted	miRDB,miRmap
ENSMUSG00000034000	mRNA	TRUE	predicted	miRDB,miRmap
ENSMUSG00000025153	mRNA	TRUE	predicted	miRDB,miRmap
ENSMUSG00000003923	mRNA	TRUE	predicted	miRDB,miRmap
ENSMUSG00000023826	mRNA	TRUE	predicted	miRDB
ENSMUSG00000028792	mRNA	TRUE	predicted	miRDB,miRmap
ENSMUSG00000022765	mRNA	TRUE	predicted	miRDB,miRmap
ENSMUSG00000058267	mRNA	TRUE	predicted	miRDB,miRmap
ENSMUSG00000002083	mRNA	TRUE	predicted	miRDB,miRmap
ENSMUSG00000026163	mRNA	TRUE	predicted	miRDB,miRmap
ENSMUSG00000025037	mRNA	TRUE	predicted	miRDB,miRmap
ENSMUSG00000034189	mRNA	TRUE	predicted	miRDB,miRmap
ENSMUSG00000000876	mRNA	TRUE	predicted	miRmap
ENSMUSG00000000934	mRNA	TRUE	predicted	miRmap
ENSMUSG00000001424	mRNA	TRUE	predicted	miRmap
ENSMUSG00000002814	mRNA	TRUE	predicted	miRmap
ENSMUSG00000003528	mRNA	TRUE	predicted	miRmap
ENSMUSG00000003623	mRNA	TRUE	predicted	miRmap
ENSMUSG00000004446	mRNA	TRUE	predicted	miRmap
ENSMUSG00000004902	mRNA	TRUE	predicted	miRmap
ENSMUSG00000005667	mRNA	TRUE	predicted	miRmap
ENSMUSG00000006378	mRNA	TRUE	predicted	miRmap
ENSMUSG00000007610	mRNA	TRUE	predicted	miRmap
ENSMUSG00000008435	mRNA	TRUE	predicted	miRmap
ENSMUSG00000010025	mRNA	TRUE	predicted	miRmap
ENSMUSG00000013997	mRNA	TRUE	predicted	miRmap
ENSMUSG00000015970	mRNA	TRUE	predicted	miRmap
ENSMUSG00000016758	mRNA	TRUE	predicted	miRmap
ENSMUSG00000018042	mRNA	TRUE	predicted	miRmap
ENSMUSG00000019428	mRNA	TRUE	predicted	miRmap
ENSMUSG00000020250	mRNA	TRUE	predicted	miRmap
ENSMUSG00000020256	mRNA	TRUE	predicted	miRmap
ENSMUSG00000020258	mRNA	TRUE	predicted	miRmap
ENSMUSG00000020333	mRNA	TRUE	predicted	miRmap
ENSMUSG00000020544	mRNA	TRUE	predicted	miRmap
ENSMUSG00000020744	mRNA	TRUE	predicted	miRmap
ENSMUSG00000021265	mRNA	TRUE	predicted	miRmap
ENSMUSG00000021509	mRNA	TRUE	predicted	miRmap
ENSMUSG00000021532	mRNA	TRUE	predicted	miRmap
ENSMUSG00000021773	mRNA	TRUE	predicted	miRmap
ENSMUSG00000022051	mRNA	TRUE	predicted	miRmap
ENSMUSG00000023307	mRNA	TRUE	predicted	miRmap
ENSMUSG00000024521	mRNA	TRUE	predicted	miRmap
ENSMUSG00000024530	mRNA	TRUE	predicted	miRmap
ENSMUSG00000024556	mRNA	TRUE	predicted	miRmap
ENSMUSG00000024592	mRNA	TRUE	predicted	miRmap
ENSMUSG00000024712	mRNA	TRUE	predicted	miRmap
ENSMUSG00000024782	mRNA	TRUE	predicted	miRmap
ENSMUSG00000025036	mRNA	TRUE	predicted	miRmap
ENSMUSG00000025040	mRNA	TRUE	predicted	miRmap
ENSMUSG00000025140	mRNA	TRUE	predicted	miRmap
ENSMUSG00000025777	mRNA	TRUE	predicted	miRmap
ENSMUSG00000025817	mRNA	TRUE	predicted	miRmap
ENSMUSG00000025911	mRNA	TRUE	predicted	miRmap
ENSMUSG00000025971	mRNA	TRUE	predicted	miRmap
ENSMUSG00000026103	mRNA	TRUE	predicted	miRmap
ENSMUSG00000026150	mRNA	TRUE	predicted	miRmap
ENSMUSG00000026520	mRNA	TRUE	predicted	miRmap
ENSMUSG00000026618	mRNA	TRUE	predicted	miRmap
ENSMUSG00000026775	mRNA	TRUE	predicted	miRmap
ENSMUSG00000026926	mRNA	TRUE	predicted	miRmap
ENSMUSG00000027282	mRNA	TRUE	predicted	miRmap
ENSMUSG00000027381	mRNA	TRUE	predicted	miRmap
ENSMUSG00000027495	mRNA	TRUE	predicted	miRmap
ENSMUSG00000027679	mRNA	TRUE	predicted	miRmap
ENSMUSG00000028653	mRNA	TRUE	predicted	miRmap
ENSMUSG00000028710	mRNA	TRUE	predicted	miRmap
ENSMUSG00000029152	mRNA	TRUE	predicted	miRmap
ENSMUSG00000029153	mRNA	TRUE	predicted	miRmap
ENSMUSG00000029456	mRNA	TRUE	predicted	miRmap
ENSMUSG00000029535	mRNA	TRUE	predicted	miRmap
ENSMUSG00000029575	mRNA	TRUE	predicted	miRmap
ENSMUSG00000029911	mRNA	TRUE	predicted	miRmap
ENSMUSG00000030045	mRNA	TRUE	predicted	miRmap
ENSMUSG00000031158	mRNA	TRUE	predicted	miRmap
ENSMUSG00000031173	mRNA	TRUE	predicted	miRmap
ENSMUSG00000031574	mRNA	TRUE	predicted	miRmap
ENSMUSG00000031700	mRNA	TRUE	predicted	miRmap
ENSMUSG00000032044	mRNA	TRUE	predicted	miRmap
ENSMUSG00000032109	mRNA	TRUE	predicted	miRmap
ENSMUSG00000032191	mRNA	TRUE	predicted	miRmap
ENSMUSG00000032323	mRNA	TRUE	predicted	miRmap
ENSMUSG00000032579	mRNA	TRUE	predicted	miRmap
ENSMUSG00000033488	mRNA	TRUE	predicted	miRmap
ENSMUSG00000033533	mRNA	TRUE	predicted	miRmap
ENSMUSG00000033720	mRNA	TRUE	predicted	miRmap
ENSMUSG00000034248	mRNA	TRUE	predicted	miRmap
ENSMUSG00000035824	mRNA	TRUE	predicted	miRmap
ENSMUSG00000036257	mRNA	TRUE	predicted	miRmap
ENSMUSG00000037161	mRNA	TRUE	predicted	miRmap
ENSMUSG00000038225	mRNA	TRUE	predicted	miRmap
ENSMUSG00000038567	mRNA	TRUE	predicted	miRmap
ENSMUSG00000039478	mRNA	TRUE	predicted	miRmap
ENSMUSG00000039958	mRNA	TRUE	predicted	miRmap
ENSMUSG00000040675	mRNA	TRUE	predicted	miRmap
ENSMUSG00000040706	mRNA	TRUE	predicted	miRmap
ENSMUSG00000040888	mRNA	TRUE	predicted	miRmap
ENSMUSG00000041429	mRNA	TRUE	predicted	miRmap
ENSMUSG00000042505	mRNA	TRUE	predicted	miRmap
ENSMUSG00000042787	mRNA	TRUE	predicted	miRmap
ENSMUSG00000043140	mRNA	TRUE	predicted	miRmap
ENSMUSG00000044348	mRNA	TRUE	predicted	miRmap
ENSMUSG00000045973	mRNA	TRUE	predicted	miRmap
ENSMUSG00000046756	mRNA	TRUE	predicted	miRmap
ENSMUSG00000047635	mRNA	TRUE	predicted	miRmap
ENSMUSG00000047804	mRNA	TRUE	predicted	miRmap
ENSMUSG00000048142	mRNA	TRUE	predicted	miRmap
ENSMUSG00000048856	mRNA	TRUE	predicted	miRmap
ENSMUSG00000053644	mRNA	TRUE	predicted	miRmap
ENSMUSG00000054027	mRNA	TRUE	predicted	miRmap
ENSMUSG00000057329	mRNA	TRUE	predicted	miRmap
ENSMUSG00000057342	mRNA	TRUE	predicted	miRmap
ENSMUSG00000061118	mRNA	TRUE	predicted	miRmap
ENSMUSG00000061455	mRNA	TRUE	predicted	miRmap
ENSMUSG00000063683	mRNA	TRUE	predicted	miRmap
ENSMUSG00000064120	mRNA	TRUE	predicted	miRmap
ENSMUSG00000068206	mRNA	TRUE	predicted	miRmap
ENSMUSG00000070730	mRNA	TRUE	predicted	miRmap
ENSMUSG00000072582	mRNA	TRUE	predicted	miRmap
ENSMUSG00000072640	mRNA	TRUE	predicted	miRmap
ENSMUSG00000073481	mRNA	TRUE	predicted	miRmap
ENSMUSG00000075604	mRNA	TRUE	predicted	miRmap
ENSMUSG00000079036	mRNA	TRUE	predicted	miRmap
ENSMUSG00000090150	mRNA	TRUE	predicted	miRmap

## Sheet: let-7e-predicted_interactions
Table S3. List of mRNAs that can be targeted by the miRNA described in this sheet. It is indicated the Ens gene ID, the type of transcript, the presence in the mitocarta list, gene expression correlation with the miRNA described in the sheet, the type of miRNA-mRNA interaction and algorithms that predict that interaction.
interactor	type	mitochondrial_flag	interaction_type	databases
ENSMUSG00000042505	mRNA	TRUE	predicted	miRDB,miRmap
ENSMUSG00000043572	mRNA	TRUE	predicted	miRDB,miRmap
ENSMUSG00000015970	mRNA	TRUE	predicted	miRDB,miRmap
ENSMUSG00000028672	mRNA	TRUE	predicted	miRDB,miRmap
ENSMUSG00000061455	mRNA	TRUE	predicted	miRDB,miRmap
ENSMUSG00000023912	mRNA	TRUE	predicted	miRDB,miRmap
ENSMUSG00000004789	mRNA	TRUE	predicted	miRDB,miRmap
ENSMUSG00000024818	mRNA	TRUE	predicted	miRDB,miRmap
ENSMUSG00000033126	mRNA	TRUE	predicted	miRDB,miRmap
ENSMUSG00000025911	mRNA	TRUE	predicted	miRDB,miRmap
ENSMUSG00000046994	mRNA	TRUE	predicted	miRDB,miRmap
ENSMUSG00000009112	mRNA	TRUE	predicted	miRmap
ENSMUSG00000013997	mRNA	TRUE	predicted	miRmap
ENSMUSG00000014551	mRNA	TRUE	predicted	miRmap
ENSMUSG00000016758	mRNA	TRUE	predicted	miRmap
ENSMUSG00000017686	mRNA	TRUE	predicted	miRmap
ENSMUSG00000018196	mRNA	TRUE	predicted	miRmap
ENSMUSG00000018659	mRNA	TRUE	predicted	miRmap
ENSMUSG00000018740	mRNA	TRUE	predicted	miRmap
ENSMUSG00000020258	mRNA	TRUE	predicted	miRmap
ENSMUSG00000020333	mRNA	TRUE	predicted	miRmap
ENSMUSG00000020464	mRNA	TRUE	predicted	miRmap
ENSMUSG00000021036	mRNA	TRUE	predicted	miRmap
ENSMUSG00000021238	mRNA	TRUE	predicted	miRmap
ENSMUSG00000021460	mRNA	TRUE	predicted	miRmap
ENSMUSG00000021578	mRNA	TRUE	predicted	miRmap
ENSMUSG00000021666	mRNA	TRUE	predicted	miRmap
ENSMUSG00000022200	mRNA	TRUE	predicted	miRmap
ENSMUSG00000022765	mRNA	TRUE	predicted	miRmap
ENSMUSG00000024521	mRNA	TRUE	predicted	miRmap
ENSMUSG00000024892	mRNA	TRUE	predicted	miRmap
ENSMUSG00000025212	mRNA	TRUE	predicted	miRmap
ENSMUSG00000025903	mRNA	TRUE	predicted	miRmap
ENSMUSG00000025937	mRNA	TRUE	predicted	miRmap
ENSMUSG00000025971	mRNA	TRUE	predicted	miRmap
ENSMUSG00000026112	mRNA	TRUE	predicted	miRmap
ENSMUSG00000026492	mRNA	TRUE	predicted	miRmap
ENSMUSG00000026618	mRNA	TRUE	predicted	miRmap
ENSMUSG00000026621	mRNA	TRUE	predicted	miRmap
ENSMUSG00000026827	mRNA	TRUE	predicted	miRmap
ENSMUSG00000026853	mRNA	TRUE	predicted	miRmap
ENSMUSG00000027010	mRNA	TRUE	predicted	miRmap
ENSMUSG00000027199	mRNA	TRUE	predicted	miRmap
ENSMUSG00000027282	mRNA	TRUE	predicted	miRmap
ENSMUSG00000028229	mRNA	TRUE	predicted	miRmap
ENSMUSG00000028251	mRNA	TRUE	predicted	miRmap
ENSMUSG00000028710	mRNA	TRUE	predicted	miRmap
ENSMUSG00000029036	mRNA	TRUE	predicted	miRmap
ENSMUSG00000029199	mRNA	TRUE	predicted	miRmap
ENSMUSG00000029575	mRNA	TRUE	predicted	miRmap
ENSMUSG00000029815	mRNA	TRUE	predicted	miRmap
ENSMUSG00000030045	mRNA	TRUE	predicted	miRmap
ENSMUSG00000030621	mRNA	TRUE	predicted	miRmap
ENSMUSG00000030802	mRNA	TRUE	predicted	miRmap
ENSMUSG00000030879	mRNA	TRUE	predicted	miRmap
ENSMUSG00000031198	mRNA	TRUE	predicted	miRmap
ENSMUSG00000032615	mRNA	TRUE	predicted	miRmap
ENSMUSG00000033157	mRNA	TRUE	predicted	miRmap
ENSMUSG00000033624	mRNA	TRUE	predicted	miRmap
ENSMUSG00000033720	mRNA	TRUE	predicted	miRmap
ENSMUSG00000033845	mRNA	TRUE	predicted	miRmap
ENSMUSG00000034189	mRNA	TRUE	predicted	miRmap
ENSMUSG00000034285	mRNA	TRUE	predicted	miRmap
ENSMUSG00000034880	mRNA	TRUE	predicted	miRmap
ENSMUSG00000035202	mRNA	TRUE	predicted	miRmap
ENSMUSG00000037353	mRNA	TRUE	predicted	miRmap
ENSMUSG00000037514	mRNA	TRUE	predicted	miRmap
ENSMUSG00000038582	mRNA	TRUE	predicted	miRmap
ENSMUSG00000040414	mRNA	TRUE	predicted	miRmap
ENSMUSG00000040521	mRNA	TRUE	predicted	miRmap
ENSMUSG00000042148	mRNA	TRUE	predicted	miRmap
ENSMUSG00000042569	mRNA	TRUE	predicted	miRmap
ENSMUSG00000042787	mRNA	TRUE	predicted	miRmap
ENSMUSG00000043702	mRNA	TRUE	predicted	miRmap
ENSMUSG00000044348	mRNA	TRUE	predicted	miRmap
ENSMUSG00000047804	mRNA	TRUE	predicted	miRmap
ENSMUSG00000048351	mRNA	TRUE	predicted	miRmap
ENSMUSG00000049038	mRNA	TRUE	predicted	miRmap
ENSMUSG00000049287	mRNA	TRUE	predicted	miRmap
ENSMUSG00000051236	mRNA	TRUE	predicted	miRmap
ENSMUSG00000052214	mRNA	TRUE	predicted	miRmap
ENSMUSG00000055660	mRNA	TRUE	predicted	miRmap
ENSMUSG00000061461	mRNA	TRUE	predicted	miRmap
ENSMUSG00000068921	mRNA	TRUE	predicted	miRmap
ENSMUSG00000071253	mRNA	TRUE	predicted	miRmap
ENSMUSG00000072640	mRNA	TRUE	predicted	miRmap
ENSMUSG00000073609	mRNA	TRUE	predicted	miRmap
ENSMUSG00000079036	mRNA	TRUE	predicted	miRmap
ENSMUSG00000089678	mRNA	TRUE	predicted	miRmap
ENSMUSG00000090935	mRNA	TRUE	predicted	miRmap

## Sheet: let-7a-predicted_interactions
Table S3. List of mRNAs that can be targeted by the miRNA described in this sheet. It is indicated the Ens gene ID, the type of transcript, the presence in the mitocarta list, gene expression correlation with the miRNA described in the sheet, the type of miRNA-mRNA interaction and algorithms that predict that interaction.
interactor	type	mitochondrial_flag	interaction_type	databases
ENSMUSG00000009647	mRNA	TRUE	predicted	miRDB,miRmap
ENSMUSG00000022307	mRNA	TRUE	predicted	miRDB,miRmap
ENSMUSG00000017686	mRNA	TRUE	predicted	miRDB,miRmap
ENSMUSG00000029221	mRNA	TRUE	predicted	miRDB,miRmap
ENSMUSG00000018446	mRNA	TRUE	predicted	miRDB,miRmap
ENSMUSG00000061118	mRNA	TRUE	predicted	miRDB,miRmap
ENSMUSG00000031198	mRNA	TRUE	predicted	miRDB,miRmap
ENSMUSG00000029575	mRNA	TRUE	predicted	miRDB,miRmap
ENSMUSG00000000168	mRNA	TRUE	predicted	miRDB,miRmap
ENSMUSG00000071253	mRNA	TRUE	predicted	miRDB,miRmap
ENSMUSG00000007338	mRNA	TRUE	predicted	miRmap
ENSMUSG00000009112	mRNA	TRUE	predicted	miRmap
ENSMUSG00000009995	mRNA	TRUE	predicted	miRmap
ENSMUSG00000013701	mRNA	TRUE	predicted	miRmap
ENSMUSG00000014551	mRNA	TRUE	predicted	miRmap
ENSMUSG00000014633	mRNA	TRUE	predicted	miRmap
ENSMUSG00000015970	mRNA	TRUE	predicted	miRmap
ENSMUSG00000018659	mRNA	TRUE	predicted	miRmap
ENSMUSG00000019791	mRNA	TRUE	predicted	miRmap
ENSMUSG00000020220	mRNA	TRUE	predicted	miRmap
ENSMUSG00000020267	mRNA	TRUE	predicted	miRmap
ENSMUSG00000020268	mRNA	TRUE	predicted	miRmap
ENSMUSG00000020464	mRNA	TRUE	predicted	miRmap
ENSMUSG00000020621	mRNA	TRUE	predicted	miRmap
ENSMUSG00000020630	mRNA	TRUE	predicted	miRmap
ENSMUSG00000020832	mRNA	TRUE	predicted	miRmap
ENSMUSG00000020988	mRNA	TRUE	predicted	miRmap
ENSMUSG00000021044	mRNA	TRUE	predicted	miRmap
ENSMUSG00000021238	mRNA	TRUE	predicted	miRmap
ENSMUSG00000021460	mRNA	TRUE	predicted	miRmap
ENSMUSG00000021474	mRNA	TRUE	predicted	miRmap
ENSMUSG00000021532	mRNA	TRUE	predicted	miRmap
ENSMUSG00000021578	mRNA	TRUE	predicted	miRmap
ENSMUSG00000021786	mRNA	TRUE	predicted	miRmap
ENSMUSG00000021967	mRNA	TRUE	predicted	miRmap
ENSMUSG00000022200	mRNA	TRUE	predicted	miRmap
ENSMUSG00000022452	mRNA	TRUE	predicted	miRmap
ENSMUSG00000022765	mRNA	TRUE	predicted	miRmap
ENSMUSG00000023307	mRNA	TRUE	predicted	miRmap
ENSMUSG00000024510	mRNA	TRUE	predicted	miRmap
ENSMUSG00000024521	mRNA	TRUE	predicted	miRmap
ENSMUSG00000024592	mRNA	TRUE	predicted	miRmap
ENSMUSG00000025040	mRNA	TRUE	predicted	miRmap
ENSMUSG00000025209	mRNA	TRUE	predicted	miRmap
ENSMUSG00000025777	mRNA	TRUE	predicted	miRmap
ENSMUSG00000025825	mRNA	TRUE	predicted	miRmap
ENSMUSG00000025911	mRNA	TRUE	predicted	miRmap
ENSMUSG00000025971	mRNA	TRUE	predicted	miRmap
ENSMUSG00000026029	mRNA	TRUE	predicted	miRmap
ENSMUSG00000026096	mRNA	TRUE	predicted	miRmap
ENSMUSG00000026112	mRNA	TRUE	predicted	miRmap
ENSMUSG00000026163	mRNA	TRUE	predicted	miRmap
ENSMUSG00000026172	mRNA	TRUE	predicted	miRmap
ENSMUSG00000026248	mRNA	TRUE	predicted	miRmap
ENSMUSG00000026492	mRNA	TRUE	predicted	miRmap
ENSMUSG00000026618	mRNA	TRUE	predicted	miRmap
ENSMUSG00000026634	mRNA	TRUE	predicted	miRmap
ENSMUSG00000026827	mRNA	TRUE	predicted	miRmap
ENSMUSG00000027010	mRNA	TRUE	predicted	miRmap
ENSMUSG00000027199	mRNA	TRUE	predicted	miRmap
ENSMUSG00000027495	mRNA	TRUE	predicted	miRmap
ENSMUSG00000027618	mRNA	TRUE	predicted	miRmap
ENSMUSG00000028672	mRNA	TRUE	predicted	miRmap
ENSMUSG00000028710	mRNA	TRUE	predicted	miRmap
ENSMUSG00000029199	mRNA	TRUE	predicted	miRmap
ENSMUSG00000029247	mRNA	TRUE	predicted	miRmap
ENSMUSG00000029310	mRNA	TRUE	predicted	miRmap
ENSMUSG00000029486	mRNA	TRUE	predicted	miRmap
ENSMUSG00000029815	mRNA	TRUE	predicted	miRmap
ENSMUSG00000029911	mRNA	TRUE	predicted	miRmap
ENSMUSG00000030045	mRNA	TRUE	predicted	miRmap
ENSMUSG00000030621	mRNA	TRUE	predicted	miRmap
ENSMUSG00000030922	mRNA	TRUE	predicted	miRmap
ENSMUSG00000031333	mRNA	TRUE	predicted	miRmap
ENSMUSG00000031533	mRNA	TRUE	predicted	miRmap
ENSMUSG00000031958	mRNA	TRUE	predicted	miRmap
ENSMUSG00000032456	mRNA	TRUE	predicted	miRmap
ENSMUSG00000033126	mRNA	TRUE	predicted	miRmap
ENSMUSG00000033213	mRNA	TRUE	predicted	miRmap
ENSMUSG00000037353	mRNA	TRUE	predicted	miRmap
ENSMUSG00000037363	mRNA	TRUE	predicted	miRmap
ENSMUSG00000037514	mRNA	TRUE	predicted	miRmap
ENSMUSG00000038582	mRNA	TRUE	predicted	miRmap
ENSMUSG00000039163	mRNA	TRUE	predicted	miRmap
ENSMUSG00000039478	mRNA	TRUE	predicted	miRmap
ENSMUSG00000040521	mRNA	TRUE	predicted	miRmap
ENSMUSG00000041632	mRNA	TRUE	predicted	miRmap
ENSMUSG00000042505	mRNA	TRUE	predicted	miRmap
ENSMUSG00000043140	mRNA	TRUE	predicted	miRmap
ENSMUSG00000043702	mRNA	TRUE	predicted	miRmap
ENSMUSG00000044763	mRNA	TRUE	predicted	miRmap
ENSMUSG00000044792	mRNA	TRUE	predicted	miRmap
ENSMUSG00000047804	mRNA	TRUE	predicted	miRmap
ENSMUSG00000048429	mRNA	TRUE	predicted	miRmap
ENSMUSG00000048550	mRNA	TRUE	predicted	miRmap
ENSMUSG00000049090	mRNA	TRUE	predicted	miRmap
ENSMUSG00000049225	mRNA	TRUE	predicted	miRmap
ENSMUSG00000049287	mRNA	TRUE	predicted	miRmap
ENSMUSG00000050312	mRNA	TRUE	predicted	miRmap
ENSMUSG00000050608	mRNA	TRUE	predicted	miRmap
ENSMUSG00000051236	mRNA	TRUE	predicted	miRmap
ENSMUSG00000052214	mRNA	TRUE	predicted	miRmap
ENSMUSG00000053510	mRNA	TRUE	predicted	miRmap
ENSMUSG00000054027	mRNA	TRUE	predicted	miRmap
ENSMUSG00000056899	mRNA	TRUE	predicted	miRmap
ENSMUSG00000058258	mRNA	TRUE	predicted	miRmap
ENSMUSG00000058267	mRNA	TRUE	predicted	miRmap
ENSMUSG00000061455	mRNA	TRUE	predicted	miRmap
ENSMUSG00000061461	mRNA	TRUE	predicted	miRmap
ENSMUSG00000063683	mRNA	TRUE	predicted	miRmap
ENSMUSG00000068921	mRNA	TRUE	predicted	miRmap
ENSMUSG00000069041	mRNA	TRUE	predicted	miRmap
ENSMUSG00000070493	mRNA	TRUE	predicted	miRmap
ENSMUSG00000070730	mRNA	TRUE	predicted	miRmap
ENSMUSG00000072640	mRNA	TRUE	predicted	miRmap
ENSMUSG00000073481	mRNA	TRUE	predicted	miRmap
ENSMUSG00000079036	mRNA	TRUE	predicted	miRmap
ENSMUSG00000079427	mRNA	TRUE	predicted	miRmap
ENSMUSG00000090935	mRNA	TRUE	predicted	miRmap

[truncated: 4 more sheets: 378a-5p-predicted_interactions, 378a-5p predicted_interactions, Mitocarta Description, MitoCarta (mitoch. Genes)]
