# Supplementary material for: MyoData: An expression knowledgebase at single cell/nucleus level for the discovery of coding-noncoding RNA functional interactions in skeletal muscle
Source: Comput Struct Biotechnol J. 2021 Jul 26;19:4142–55. doi: 10.1016/j.csbj.2021.07.020 (PMC8342900; doi:10.1016/j.csbj.2021.07.020)
Supplement: Supplementary data 1 [file mmc1.zip › Table S4-OK.xlsx]

## Sheet: Sheet1
Table S4. List of genes used as biomarkers for fast and slow myofibers. For the fast myofibers 1 indicates that that gene is predicted to be targeted by miR-27a, wile 0 indicates that the gene is not miR-27a target according to the network analysis performed in the MyoData database.
Slow myonuclei		Fast myonuclei
Gene		Gene	miR-27a predicted target
Myh7		Myh4	0
Tnnc1		Mybpc2	1
Myl2		Myhas	0
Tnnt1		Pvalb	1
Tnni1		Actn3	0
Atp2a2		Prkag3	0
Myh7b		Mylk4	1
Tpm3		Sorbs2	1
Mhrt		Gpd2	1
Lgi1		Tpm1	1
Gm28653		Tmem233	1
5730419F03Rik		Pde4d	0
Ablim1		Pfkfb3	1
Astn2		Mical2	1
Rp1		Atp8a1	1
Tsga10		Prr33	1
Myl3		Ampd1	0
Gm122		9530026P05Rik	0
Inpp4b		Enox2	0
Car3		Adamtsl1	1
